# Supplementary material for: Systems-level quantification of division timing reveals a common genetic architecture controlling asynchrony and fate asymmetry
Source: Mol Syst Biol. 2015 Jun 15;11(6):814. doi: 10.15252/msb.20145857 (PMC4501849; doi:10.15252/msb.20145857)
Supplement: Supplementary file 2 [file msb0011-0814-sd2.xls]

## Sheet: Sheet1
Supplementary Table S1. List of the genes that were included in our pipeline
RNAi targeted gene	Total number of edited movies	KOG(Eukaryotic Orthologous Groups) information of the gene(s)	Tissue marker	Comments
gad-1	10	Uncharacterized conserved protein, contains WD40 repeat	PHA-4/HLH-1/NHR-25
tads-1(C01A2.5)*	8	Uncharacterized conserved protein	PHA-4/NHR-25
pop-1	8	Transcription factor TCF-4	NHR-25/PHA-4
ceh-32	7	Transcription factor SIX and related HOX domain proteins	NHR-25/PHA-4
ceh-43	7	Transcription factor DLX and related proteins with LIM Zn-binding and HOX domains	PHA-4/NHR-25/CEH-26
let-526	7	SWI-SNF chromatin-remodeling complex protein	PHA-4/NHR-25/CEH-26/HLH-1
lit-1	7	Nemo-like MAPK-related serine/threonine protein kinase	PHA-4/NHR-25/HLH-1
ceh-13	6	Transcription factor zerknullt and related HOX domain proteins	PHA-4/NHR-25
tbx-37/tbx-38#	6	T box transcription factor	NHR-25/PHA-4
abce-1	5	RNAse L inhibitor, ABC superfamily	PHA-4/NHR-25
cbp-1	5	CREB binding protein/P300 and related TAZ Zn-finger proteins	PHA-4/NHR-25
ceh-24	5	Transcription factor tinman/NKX2-3, contains HOX domain	NHR-25/PHA-4
gsk-3	5	Glycogen synthase kinase-3	PHA-4/PHA-4
hlh-2	5	Helix loop helix transcription factor	PHA-4/NHR-25
mog-1	5	mRNA splicing factor ATP-dependent RNA helicase	PHA-4
pfd-1	5	Molecular chaperone Prefoldin, subunit 1	PHA-4
rps-9	5	Ribosomal protein S4	PHA-4/NHR-25
smo-1	5	Ubiquitin-like proteins	PHA-4/HLH-1
arx-1	4	Actin-related protein Arp2/3 complex, subunit Arp3	PHA-4/CEH-26
B0035.3	4	Hismacro and SEC14 domain-containing proteins	PHA-4
C06G3.10	4	Low density lipoprotein receptor	NHR-25
efl-1	4	Transcription factor E2F/dimerization partner (TDP)	PHA-4
nhr-25	4	Nuclear hormone receptor betaFTZ-F1	NHR-25
skn-1	4	bZIP transcription factor NRF1	NHR-25
ama-1	4	RNA polymerase II, large subunit	PHA-4
apr-1	4	Beta-catenin-binding protein APC, contains ARM repeats	PHA-4
arf-3	4	GTP-binding ADP-ribosylation factor Arf1	HLH-1
C16A3.6	4	RNA-binding nuclear protein (MAK16) containing a distinct C4 Zn-finger	NHR-25
C34B2.8	4	NADH:ubiquinone oxidoreductase, B16.6 subunit/cell death-regulatory protein	PHA-4
cdk-8	4	Cyclin C-dependent kinase CDK8	PHA-4
ceh-16	4	Transcription factor Engrailed, contains HOX domain	PHA-4
cwn-1	4	Wnt family of developmental regulators	PHA-4
cwn-2	4	Wnt family of developmental regulators	PHA-4/NHR-25/HLH-1
D1081.8	4	mRNA splicing protein CDC5 (Myb superfamily)	PHA-4
dsh-2	4	One of three C. elegans Dishevelled (Dsh) homologs	PHA-4/NHR-25/HLH-1
egl-18	4	GATA-4/5/6 transcription factors	PHA-4/NHR-25/HLH-1
F46F6.2	4	Serine/threonine protein kinase	PHA-4
F46H5.4	4	PH domain-containing protein	PHA-4
F54E12.2	4	RNA polymerase II transcription termination factor TTF2/lodestar, DEAD-box superfamily	PHA-4
F57C9.4	4	Small secreted protein with conserved cysteines	PHA-4
grh-1	4	Transcription factor	PHA-4/NHR-25
hlh-1	4	Myogenic helix-loop-helix transcription factor	NHR-25/PHA-4
imb-3	4	Karyopherin (importin) beta 3	PHA-4
cbp-2(K03H1.10)*	4	CREB binding protein/P300 and related TAZ Zn-finger proteins	PHA-4
lag-1	4	Recombination signal binding protein-J kappa(CBF1, Su(H), HS2NF5)	PHA-4/NHR-25
lin-23	4	Beta-TrCP (transducin repeats containing)/Slimb proteins	HLH-1/PHA-4
lin-26	4	Unnamed protein	PHA-4/NHR-25
mom-5	4	Smoothened and related G-protein-coupled receptors	HLH-1/PHA-4
nob-1	4	Transcription factor Abd-B, contains HOX domain	NHR-25/HLH-1
pes-1	4	Transcription factor of the Forkhead/HNF3 family	NHR-25/PHA-4
plp-1	4	Transcriptional regulator of the PUR family, single-stranded-DNA-binding	PHA-4
sex-1	4	Nuclear receptor	PHA-4/NHR-25/HLH-1
skr-2	4	SCF ubiquitin ligase, Skp1 component	HLH-1/PHA-4
sox-2	4	HMG-box transcription factor	PHA-4/NHR-25
tbx-33	4	T Box family	PHA-4/NHR-25/CEH-26
tbx-8/tbx-9#	4	T box transcription factor	NHR-25/HLH-1
ubc-9	4	Ubiquitin-protein ligase	HLH-1/PHA-4
ykt-6	4	SNARE protein YKT6, synaptobrevin/VAMP syperfamily	PHA-4
B0238.11	3	HMG box-containing protein	HLH-1
B0361.8	3	Glycosyltransferase	HLH-1
C01F1.3	3	Putative NAD+-dependent epimerases	HLH-1
C05D11.10	3	Mitochondrial/chloroplast ribosomal S17-like protein	HLH-1
C18A3.3	3	Nucleolar protein-like/EBNA1-binding protein	HLH-1
C32A3.2	3	Mitochondrial Ribosomal Protein, Small	HLH-1
C32E12.4	3	N/A	HLH-1
C37H5.5	3	Protein involved in the nuclear export of pre-ribosomes	HLH-1
C45G9.5	3	N/A	HLH-1
C46G7.1	3	N/A	HLH-1
C47E12.7	3	Nucleolar protein NOP52/RRP1	HLH-1
C48E7.2	3	RNA polymerase III (C) subunit	HLH-1
C50B6.7	3	Alpha-amylase	HLH-1
cdc-6	3	Pre-initiation complex, subunit CDC6, AAA+ superfamily ATPase	HLH-1
ceh-20	3	Transcription factor PBX and related HOX domain proteins	HLH-1
ceh-27	3	Transcription factor tinman/NKX2-3, contains HOX domain	HLH-1
ceh-6	3	Transcription factor OCT-1, contains POU and HOX domains	HLH-1
glp-1	3	Fibrillins and related proteins containing Ca2+-binding EGF-like domains	HLH-1
gly-17	3	Branching enzyme	HLH-1
kpc-1	3	Subtilisin-like proprotein convertase	HLH-1
lin-35	3	Rb (Retinoblastoma tumor suppressor)-related protein	HLH-1
lin-39	3	Transcription factor zerknullt and related HOX domain proteins	HLH-1
mnat-1	3	Predicted E3 ubiquitin ligase containing RING finger, subunit of transcription/repair factor TFIIH and CDK-activating kinase assembly factor	HLH-1
par-1	3	Serine/threonine protein kinase	HLH-1
rap-2	3	Ras-related GTPase	HLH-1
rod-1	3	Kinetochore component	HLH-1
T04A8.6	3	Nucleolar RNA-binding protein NIFK	HLH-1
tag-117	3	Calcium/calmodulin-dependent serine protein kinase/membrane-associated guanylate kinase	HLH-1
ubc-12	3	Ubiquitin-protein ligase	HLH-1
vab-10	3	Dystonin, GAS (Growth-arrest-specific protein), and related proteins	HLH-1
vps-11	3	Related to yeast Vacuolar Protein Sorting factor	HLH-1
wwp-1	3	Ubiquitin protein ligase RSP5/NEDD4	HLH-1
Y45F10D.7	3	Encodes a WD40 repeat-containing protein that is the C. elegans ortholog of human WDR36	HLH-1
Y94H6A.5	3	ATP-dependent RNA helicase	HLH-1
ZK1098.1	3	Spliceosomal protein FBP11/Splicing factor PRP40	HLH-1
pie-1	3	CCCH-type Zn-finger protein	HLH-1
acs-4	3	Acyl-CoA synthetase	PHA-4
ada-2	3	Histone acetyltransferase complex SAGA/ADA, subunit ADA2	PHA-4
arg-1	3	Fibrillins and related proteins containing Ca2+-binding EGF-like domains	PHA-4/HLH-1
C16A3.4	3	C2H2-type Zn-finger protein	PHA-4
C16C10.8	3	Cell growth-regulating nucleolar protein	PHA-4
C34E10.1	3	Predicted cell surface protein homologous to bacterial outer membrane proteins	NHR-25
cfp-1	3	CFP1 (CpG-binding protein, CXXC Finger Protein 1) homolog	PHA-4
cls-2	3	CLIP-associating protein	PHA-4
clu-1	3	Uncharacterized protein CLU1/cluA/TIF31 involved in mitochondrial morphology/distribution, also found associated with eIF-3	PHA-4
cpsf-2	3	mRNA cleavage and polyadenylation factor II complex, subunit CFT2 (CPSF subunit)	NHR-25/PHA-4
cul-1	3	Cullins	PHA-4
ddx-23	3	U5 snRNP-like RNA helicase subunit	PHA-4
dnc-5	3	Dynactin, subunit p25	PHA-4
elt-1	3	GATA-like transcription factor	NHR-25
F32A7.4	3	Mitochondrial/chloroplast ribosome small subunit component	PHA-4/PHA-4
F54D5.9	3	F-box protein orthologous to to human FBXO47 (OMIM:609498, deleted in renal cell carcinoma) and paralogous to PROM-1, that suppresses excess embryonic cell division	HLH-1/PHA-4
F55A12.8	3	Predicted P-loop ATPase fused to an acetyltransferase	PHA-4
F58B3.5	3	Methionyl-tRNA synthetase | [KOG2241] tRNA-binding protein	PHA-4
kin-19	3	Casein kinase (serine/threonine/tyrosine protein kinase)	PHA-4
lim-7	3	Transcription factor, contains HOX domain	HLH-1/NHR-25
lin-48	3	Ovo and related transcription factors	HLH-1/PHA-4
lis-1	3	WD40 repeat-containing protein	PHA-4
mdt-11	3	Uncharacterized conserved protein	PHA-4
mdt-26	3	Mediator	PHA-4
memb-1	3	Golgi SNAP receptor complex member	PHA-4
mex-1	3	CCCH-type Zn-finger protein	PHA-4/HLH-1
mex-5	3	CCCH-type Zn-finger protein	HLH-1/PHA-4
mom-2	3	Wnt family of developmental regulators	PHA-4
phb-1	3	Prohibitin	PHA-4
prp-19	3	Yeast PRP (splicing factor) related	PHA-4/HLH-1
sec-15	3	Exocyst complex, subunit SEC15	PHA-4
sel-1	3	Extracellular protein SEL-1 and related proteins	PHA-4
T10C6.5	3	Uncharacterized conserved protein	PHA-4
T10F2.4	3	mRNA splicing factor	HLH-1/PHA-4
T22C1.3	3	N/A	PHA-4
tag-214	3	Predicted E3 ubiquitin ligase	HLH-1/PHA-4
tag-298	3	IRF-2-binding protein CELTIX-1, contains BROMO domain	PHA-4
vab-1	3	Tyrosine kinase, EPH (ephrin) receptor family	HLH-1/PHA-4
vab-7	3	Transcription factor EVX1, contains HOX domain	HLH-1/PHA4
vps-20	3	Uncharacterized conserved protein predicted to be involved in protein sorting	PHA-4
wrm-1	3	One of three C. elegans beta-catenin-like proteins	PHA-4
wve-1	3	Wiskott Aldrich syndrome proteins	PHA-4
ZK1128.4	3	N/A	PHA-4
cdc-25.2	2	M-phase inducer phosphatase	HLH-1
rnf-113	2	Predicted E3 ubiquitin ligase	HLH-1
abt-2	2	Predicted ATP-binding cassette (ABC) transporter that is a member of the ABCA subfamily of transport proteins	HLH-1
adm-2	2	Meltrins, fertilins and related Zn-dependent metalloproteinases of the ADAMs family	HLH-1
alg-1	2	Translation initiation factor 2C (eIF-2C) and related proteins	HLH-1
B0222.3	2	Na+/Pi symporter	HLH-1
ced-5	2	Signaling protein DOCK180	HLH-1
cogc-2	2	Low density lipoprotein receptor	HLH-1/NHR-25
D2096.8	2	Nucleosome assembly protein NAP-1	HLH-1
elp-1	2	Uncharacterized conserved protein, contains HELP and WD40 domains	HLH-1
F42F12.3	2	Steroid reductase	HLH-1
F56D2.6	2	mRNA splicing factor ATP-dependent RNA helicase	HLH-1
gly-16	2	Branching enzyme	HLH-1
hars-1	2	Histidyl-tRNA synthetase	HLH-1
hrdl-1	2	E3 ubiquitin ligase	HLH-1
hst-1	2	Heparan sulfate N-deacetylase/N-sulfotransferase	HLH-1
nra-4	2	Metalloproteinase-related collagenase pM5	HLH-1
par-2	2	Unnamed protein	HLH-1
pept-2	2	H+/oligopeptide symporter	HLH-1
sur-6	2	Serine/threonine protein phosphatase 2A, regulatory subunit	HLH-1
T05E11.3	2	Endoplasmic reticulum glucose-regulated protein (GRP94/endoplasmin), HSP90 family	HLH-1
tbc-2	2	Ypt/Rab GTPase activating protein	HLH-1
wsp-1	2	Actin regulatory protein (Wiskott-Aldrich syndrome protein)	HLH-1
aagr-2	2	Maltase glucoamylase and related hydrolases, glycosyl hydrolase family 31	PHA-4
aagr-3	2	Glucosidase II catalytic (alpha) subunit and related enzymes, glycosyl hydrolase family 31	PHA-4
abtm-1	2	Mitochondrial Fe/S cluster exporter, ABC superfamily	PHA-4
acin-1	2	Acinus (induces apoptotic chromatin condensation)	PHA-4
acl-14	2	Lysophosphatidic acid acyltransferase LPAAT and related acyltransferases	PHA-4
acr-19	2	Acetylcholine receptor	PHA-4
acs-1	2	Long chain fatty acid acyl-CoA ligase	PHA-4
adm-4	2	Tumor necrosis factor-alpha-converting enzyme (TACE/ADAM17) and related metalloproteases	PHA-4
aip-1	2	Predicted Zn-finger protein	PHA-4
alh-2	2	Aldehyde dehydrogenase	PHA-4
aos-1	2	SMT3/SUMO-activating complex, AOS1/RAD31 component	PHA-4
apl-1	2	Beta amyloid precursor protein	PHA-4
apm-3	2	Clathrin-associated protein medium chain	PHA-4
apx-1	2	Fibrillins and related proteins containing Ca2+-binding EGF-like domains	PHA-4
arx-4	2	Actin-related protein Arp2/3 complex, subunit ARPC2	PHA-4
asfl-1	2	Histone chaperone involved in gene silencing	PHA-4
asg-2	2	Mitochondrial F1F0-ATP synthase, subunit g/ATP20	PHA-4
ash-2	2	Histone H3 (Lys4) methyltransferase complex, subunit CPS60/ASH2/BRE2	PHA-4
atg-18	2	Uncharacterized conserved protein, contains WD40 repeats	PHA-4
atg-9	2	Integral membrane protein	PHA-4
atp-3	2	Mitochondrial F1F0-ATP synthase, subunit OSCP/ATP5	PHA-4
atx-3	2	Ataxin 3/Josephin	PHA-4
B0205.6	2	Cysteine desulfurase NFS1	NHR-25
B0207.6	2	Predicted GTPase	PHA-4
B0222.2	2	Na+/Pi symporter	PHA-4
B0261.1	2	Transcription initiation factor TFIIIB, Bdp1 subunit	PHA-4
B0303.15	2	Mitochondrial/chloroplast ribosomal protein L11	PHA-4
B0336.3	2	Proteins containing the RNA recognition motif	PHA-4
B0361.6	2	Uncharacterized conserved protein	PHA-4
B0416.1	2	] Membrane protein Tmc1, involved in hereditary deafness, and related proteins	PHA-4
B0511.6	2	ATP-dependent RNA helicase pitchoune	PHA-4
bar-1	2	Armadillo/beta-Catenin/plakoglobin	PHA-4
bcc-1	2	Predicted to function as a cytoplasmic RNA-binding protein that is required for translational regulation and/or mRNA stability during embryonic or germline development	PHA-4
bec-1	2	Beclin-like protein	PHA-4
bet-1	2	BET-family protein that colocalizes with chromosomes; Bet-family proteins are evolutionarily conserved, have two bromodomains, which recognize acetylated histone	PHA-4
bicd-1	2	Microtubule-associated protein Bicaudal-D	PHA-4
blmp-1	2	Transcription factor BLIMP-1/PRDI-BF1, contains C2H2-type Zn-finger and SET domains	NHR-25
brf-1	2	Transcription initiation factor TFIIIB, Brf1 subunit	PHA-4
byn-1	2	Cell adhesion complex protein bystin	PHA4
C01A2.3	2	OXA mitochondrial inner membrane insertase homolog	PHA-4
C01F1.1	2	Transcription initiation factor IIF, large subunit (RAP74)	PHA-4
C05C8.2	2	rRNA processing protein	PHA-4
C06G3.8	2	Predicted nucleic acid binding protein	PHA-4
C08B11.3	2	Predicted transcriptional regulator, contains ARID domain	PHA-4/HLH-1
C08B6.7	2	WD40 protein DMR-N9	PHA-4
C08H9.2	2	Vigilin	PHA-4
C10F3.4	2	Predicted hydrolase (HIT family)	PHA-4
C11E4.2	2	Glutathione peroxidase	PHA-4
C11H1.3	2	Predicted E3 ubiquitin ligase	PHA-4
C13C4.5	2	Sugar transporter/spinster transmembrane protein	PHA-4
C14A4.14	2	Mitochondrial 28S ribosomal protein S22	PHA-4
C16A3.5	2	NADH:ubiquinone oxidoreductase, NDUFB9/B22 subunit	PHA-4
C16C10.2	2	Uncharacterized conserved protein	PHA-4
C18E3.2	2	SWI/SNF transcription activation complex subunit	PHA-4
C18E9.10	2	Membrane protein involved in ER to Golgi transport	PHA-4
C24H12.4	2	RNA helicase	PHA-4
C25A1.13	2	Mitochondrial/chloroplast ribosomal protein 36a	PHA-4
C26E6.3	2	Protein involved in cell differentiation/sexual development	PHA-4
C27F2.10	2	Transcription-associated recombination protein - Thp1p	PHA-4
C27F2.7	2	Protein containing an F-box, a motif predicted to mediate protein-protein interactions either with homologs of yeast Skp-1p or with other proteins.	PHA-4
C32E8.3	2	Putative signal transduction protein p25	PHA-4
C32F10.5	2	Nucleosome-binding factor SPN, POB3 subunit	PHA-4
C34E10.11	2	Uncharacterized conserved protein	PHA-4
C34F11.3	2	N/A	PHA-4
C35B8.2	2	Rho guanine nucleotide exchange factor VAV3	PHA-4
C35D6.4	2	CCCH-type Zn-finger protein	PHA-4
C37H5.2	2	Predicted hydrolase/acyltransferase (alpha/beta hydrolase superfamily)	PHA-4
C42C1.10	2	Permease of the major facilitator superfamily	PHA-4
C43E11.9	2	Ribosome biogenesis protein NIP7	PHA-4
C44E4.4	2	RNA-binding protein La	PHA-4
C47D12.8	2	Structure-specific endonuclease ERCC1-XPF, catalytic component XPF/ERCC4	PHA-4
C47E8.4	2	Conserved protein that is a member of the FAM50A/XAP5 family of proteins	PHA-4
C48B6.2	2	U3 small nucleolar ribonucleoprotein (snoRNP) component	PHA-4
C50F2.3	2	mRNA splicing factor	PHA-4
C50F7.10	2	Beta-glucosidase, lactase phlorizinhydrolase, and related proteins	PHA-4
C50F7.4	2	GTP-specific succinyl-CoA synthetase, beta subunit	PHA-4
C54G10.2	2	Replication factor C, subunit RFC1 (large subunit)	PHA-4
C56C10.10	2	Aryl-hydrocarbon receptor-interacting protein	PHA-4
C56G2.1	2	Kinase anchor protein AKAP149, contains KH and Tudor RNA-binding domains	PHA-4
cacn-1	2	Cactin	PHA-4
ccr-4	2	Glucose-repressible alcohol dehydrogenase transcriptional effector CCR4 and related proteins	PHA-4
cdc-14	2	Protein tyrosine phosphatase CDC14	PHA-4
cdc-37	2	Cell division cycle 37 protein, CDC37	PHA-4
cdc-42	2	Ras-related small GTPase, Rho type	PHA-4
cdc-73	2	RNA polymerase II assessory factor Cdc73p	PHA-4
cdk-2	2	Protein kinase PCTAIRE and related kinases	PHA-4
cdk-4	2	Protein kinase PCTAIRE and related kinases	PHA-4
cdk-5	2	Cyclin-dependent kinase CDK5	PHA-4
cdk-9	2	Cyclin T-dependent kinase CDK9	PHA-4
cdka-1	2	CDK5 kinase activator p35/Nck5a	PHA-4
cdtl-7	2	Cdc2-related protein kinase	PHA-4
ced-3	2	Caspase, apoptotic cysteine protease	PHA-4
ced-4	2	Apoptotic ATPase	PHA-4
ced-9	2	Anti-apoptotic Bcl-2 family proteins, prevent opening of mitochondrial porin channel	PHA-4
cee-1	2	Uncharacterized conserved protein	PHA-4
ceh-18	2	Transcription factor OCT-1, contains POU and HOX domains	PHA-4
ceh-36	2	Homeobox transcription factor	PHA-4
ceh-40	2	Transcription factor PBX and related HOX domain proteins	PHA-4
ceh-45	2	Transcription factor, contains HOX domain	PHA-4
ceh-60	2	One of three C. elegans homeodomain proteins (CEH-20, CEH-40, and CEH-60) homologous to Extradenticle (Exd/Pbx)	PHA-4
cfz-2	2	One of four C. elegans Frizzled homologs, integral membrane proteins that contain an external cysteine-rich domain (CRD) and seven transmembrane domains and that function in a wide variety of species as receptors for Wnt glycoprotein signaling molecules	PHA-4
che-1	2	Zn-finger	PHA-4
chk-1	2	Checkpoint kinase and related serine/threonine protein kinases	PHA-4
chp-1	2	Zn2+-binding protein Melusin/RAR1, contains CHORD domain	PHA-4
cids-1	2	Protein that contains a CTD (C-terminal domain of RNA Pol II)-interacting domain and that is orthologous to Saccharomyces cerevisiae RTT103	PHA-4
cir-1	2	CBF1-interacting corepressor CIR and related proteins	PHA-4
cki-1	2	Cyclin-dependent kinase inhibitor	PHA-4
cln-3.2	2	Predicted small molecule transporter involved in cellular pH homeostasis (Batten disease protein in human)	PHA-4
cogc-3	2	Subunit of cis-Golgi transport vesicle tethering complex - Sec34p	PHA-4
cogc-4	2	Golgi transport complex COD1 protein	PHA-4
cogc-5	2	Predicted Golgi transport complex 1 protein	PHA-4
coh-1	2	Sister chromatid cohesion complex Cohesin, subunit RAD21/SCC1	PHA-4
cpb-3	2	CPEB orthologous to Drosophila ORB, zebrafish ZORBA, and human CPEB1, and paralogous to FOG-1 and CPB-1/2; CPB-3 inhibits physiological apoptosis in oocytes	PHA-4
cpsf-1	2	mRNA cleavage and polyadenylation factor II complex, subunit CFT1 (CPSF subunit)	PHA-4
cpsf-3	2	mRNA cleavage and polyadenylation factor II complex, BRR5 (CPSF subunit)	PHA-4
cpt-2	2	Carnitine O-acyltransferase CPT2/YAT1	PHA-4
cra-1	2	Mitochondrial inheritance and actin cytoskeleton organization protein	PHA-4
crn-5	2	Exosomal 3'-5' exoribonuclease complex, subunit Rrp46	PHA-4
csn-2	2	COP9 signalosome, subunit CSN2	PHA-4
cua-1	2	Cation transport ATPase	PHA-4
cul-6	2	Cullins	PHA-4
cyb-1	2	Cyclin B and related kinase-activating proteins	PHA-4
cyd-1	2	G1/S-specific cyclin D	PHA-4
cye-1	2	G1/S-specific cyclin E	PHA-4
cyh-1	2	Cdk activating kinase (CAK)/RNA polymerase II transcription initiation/nucleotide excision repair factor TFIIH/TFIIK, cyclin H subunit	PHA-4
cyl-1	2	Cyclin L	PHA-4
D1054.3	2	Suppressor of G2 allele of skp1	PHA-4
D2045.9	2	Lysyl hydrolase/glycosyltransferase family 25	PHA-4
D2085.3	2	Translation initiation factor 2B, epsilon subunit (eIF-2Bepsilon/GCD6)	PHA-4
D2092.1	2	Predicted Ca2+-dependent phospholipid-binding protein	PHA-4
daf-4	2	Transforming growth factor beta/activin receptor subfamily of serine/threonine kinases	PHA-4
dap-3	2	Mitochondrial ribosome small subunit component, mediator of apoptosis DAP3	PHA-4
dbr-1	2	RNA lariat debranching enzyme	PHA-4
dhs-3	2	Member of the short-chain dehydrogenases/reductases family (SDR) predicted to be mitochondrial.	PHA-4
die-1	2	Unnamed protein	PHA-4
dif-1	2	Mitochondrial carnitine-acylcarnitine carrier protein	PHA-4
dlg-1	2	Membrane-associated guanylate kinase MAGUK (contains PDZ, SH3, HOOK and GUK domains)	PHA-4
dnj-10	2	Molecular chaperone (DnaJ superfamily)	PHA-4
dnj-11	2	Zuotin and related molecular chaperones (DnaJ superfamily), contains DNA-binding domains	PHA-4
dnj-12	2	Molecular chaperone (DnaJ superfamily)	PHA-4
dpf-2	2	Dipeptidyl aminopeptidase	PHA-4
dph-1	2	Diphthamide biosynthesis protein	PHA-4
dpm-1	2	Dolichol-phosphate mannosyltransferase	PHA-4
dpy-22	2	Thyroid hormone receptor-associated protein complex, subunit TRAP230	PHA-4
dpy-28	2	Chromosome condensation complex Condensin, subunit D2	PHA-4
dpy-30	2	Histone H3 (Lys4) methyltransferase complex, subunit CPS25/DPY-30	PHA-4
dhfr-1	2	Dihydrofolate reductase	PHA-4
drh-1	2	DEAD-box like helicase	PHA-4
drh-3	2	DEAD-box like helicase	PHA-4
drsh-1	2	Ribonuclease	PHA-4
dsh-1	2	Homolog of Drosophila DISHEVELED and a paralog of MIG-5 (and DSH-2); DSH-1 appears to be required for Wnt-induced endoderm specification in the EMS blastomere	PHA-4
dsl-1	2	Proteins containing Ca2+-binding EGF-like domains	PHA-4
E02D9.1	2	RNA-binding protein Sam68 and related KH domain proteins	PHA-4
E04A4.5	2	Mitochondrial import inner membrane translocase, subunit TIM17	PHA-4
eat-6	2	Na+/K+ ATPase, alpha subunit	PHA-4
ebp-1	2	Microtubule-binding protein involved in cell cycle control	PHA-4
eftu-2	2	U5 snRNP-specific protein	PHA-4
egl-1	2	Novel protein that contains a region similar to the BH3 (Bcl-2 homology region 3) domain of mammalian cell death activators; EGL-1 functions as an upstream activator in the general programmed cell death pathway	PHA-4
egl-27	2	Transcriptional corepressor Atrophin-1/DRPLA	PHA-4/HLH-1
ego-1	2	RNA-directed RNA polymerase QDE-1 required for posttranscriptional gene silencing and RNA interference	PHA-4
ego-2	2	Predicted signal transduction protein	PHA-4
eif-3.E	2	Translation initiation factor 3, subunit e (eIF-3e)	PHA-4
eif-3.F	2	Translation initiation factor 3, subunit f (eIF-3f)	PHA-4
eif-3.H	2	Translation initiation factor 3, subunit h (eIF-3h)	PHA-4
ekl-4	2	DNA methyltransferase 1-associated protein-1	PHA-4
elt-2	2	GATA-4/5/6 transcription factors	PHA-4
elt-3	2	GATA-4/5/6 transcription factors	NHR-25
emb-4	2	Nuclear protein orthologous to human AQR/IBP160, an intron-binding spliceosomal 'Aquarius' protein with a helicase-like domain	PHA-4
emb-5	2	Transcription elongation factor SPT6	PHA-4
end-1	2	GATA-4/5/6 transcription factors	PHA-4
epc-1	2	Polycomb enhancer protein, EPC	PHA-4
epg-4	2	p53-mediated apoptosis protein EI24/PIG8	PHA-4
epn-1	2	Equilibrative nucleoside transporter protein	PHA-4
erd-2	2	ER lumen protein retaining receptor	PHA-4
erm-1	2	Radixin, moesin and related proteins of the ERM family	PHA-4
evl-14	2	Sister chromatid cohesion complex Cohesin, subunit PDS5	PHA-4
exoc-8	2	Exocyst complex subunit	PHA-4
exos-1	2	Exosomal 3'-5' exoribonuclease complex, subunit ski4 (Csl4)	PHA-4
exos-4.1	2	Exosomal 3'-5' exoribonuclease complex, subunit Rrp41 and related exoribonucleases	PHA-4
exos-9	2	Exosomal 3'-5' exoribonuclease complex, subunit Rrp45	PHA-4
F01G4.6	2	Mitochondrial phosphate carrier protein	PHA-4
F02A9.4	2	Ribonuclease III domain proteins	PHA-4
F08D12.1	2	N/A	PHA-4
F09B9.2	2	Actin-binding LIM Zn-finger protein Limatin involved in axon guidance	PHA-4
F09D1.1	2	Spindle pole body protein - Sad1p	PHA-4
F09E5.8	2	Proline synthetase co-transcribed protein	PHA-4
F09F7.3	2	RNA polymerase III, second largest subunit	PHA-4
F09F7.4	2	Enoyl-CoA hydratase	PHA-4
F09F7.7	2	2-Oxoglutarate- and iron-dependent dioxygenase-related proteins	PHA-4
F09G2.3	2	Na+/Pi symporter	PHA-4
F09G8.3	2	Mitochondrial/chloroplast ribosomal protein S9	PHA-4
F10B5.2	2	mRNA splicing factor	PHA-4
F10B5.8	2	Predicted cleavage and polyadenylation specificity factor (CPSF subunit)	PHA-4
F11A10.1	2	AAA+-type ATPase containing the bromodomain	NHR-25
F12F6.5	2	Cdc42-interacting protein CIP4	PHA-4
F13G3.11	2	Mitochondrial/chloroplast ribosomal protein L13	PHA-4
F13H8.9	2	Cysteine desulfurase NFS1	NHR-25
F14B4.3	2	RNA polymerase I, second largest subunit	PHA-4
F14F4.3	2	Multidrug resistance-associated protein/mitoxantrone resistance protein, ABC superfamily	PHA-4
F15D3.7	2	Mitochondrial import inner membrane translocase, subunit TIM23	PHA-4
F19F10.12	2	Predicted cleavage and polyadenylation specificity factor (CPSF subunit)	PHA-4
F19F10.9	2	U4/U6.U5 snRNP associated protein	PHA-4
F22B8.7	2	Uncharacterized Fe-S protein	PHA-4
F23B12.5	2	Dihydrolipoamide acetyltransferase	PHA-4
F23B12.7	2	CAATT-binding transcription factor/60S ribosomal subunit biogenesis protein	PHA-4
F25H2.12	2	rRNA adenine N-6-methyltransferase	PHA-4
F25H9.6	2	Halotolerance protein HAL3 (contains flavoprotein domain)	PHA-4
F26F2.7	2	Predicted membrane protein	PHA-4
F28B3.1	2	N/A	PHA-4
F28C6.1	2	Transcription factor AP-2	PHA-4
F28D1.1	2	WD40-repeat-containing subunit of the 18S rRNA processing complex	PHA-4
F29C12.4	2	Mitochondrial elongation factor	PHA-4
F32B5.1	2	Creatine kinases	PHA-4
F32B6.3	2	U5 snRNP-associated RNA splicing factor	PHA-4
F32D1.2	2	Mitochondrial F1F0-ATP synthase, subunit epsilon/ATP15	PHA-4
F33D11.10	2	Predicted ATP-dependent RNA helicase FAL1, involved in rRNA maturation, DEAD-box superfamily	PHA-4
F37C12.3	2	Acyl carrier protein/NADH-ubiquinone oxidoreductase, NDUFAB1/SDAP subunit	PHA-4
F38B2.1	2	Nuclear envelope protein lamin, intermediate filament superfamily	PHA-4
F38C2.7	2	CCCH-type Zn-finger protein	PHA-4
F41C3.4	2	N/A	PHA-4
F43E2.7	2	Mitochondrial carrier homolog	PHA-4
F43G6.5	2	Poly(A) polymerase and related nucleotidyltransferases	PHA-4
F43G9.3	2	Mitochondrial solute carrier protein	PHA-4
F44B9.8	2	Replication factor C, subunit RFC5	PHA-4
F44D12.4	2	RGS-GAIP interacting protein GIPC, contains PDZ domain	PHA-4
F45G2.8	2	Uncharacterized conserved protein	PHA-4
F49E8.3	2	Puromycin-sensitive aminopeptidase and related aminopeptidases	PHA-4
F52A8.5	2	Glycine cleavage system H protein (lipoate-binding)	PHA-4
F52B5.3	2	ATP-dependent RNA helicase A	PHA-4
F53B7.3	2	mRNA splicing factor	PHA-4
F53E10.1	2	Uncharacterized Fe-S protein	PHA-4
F53F10.1	2	N/A	PHA-4
F53F4.11	2	Uncharacterized conserved protein	PHA-4
F53F4.14	2	Uncharacterized conserved protein	PHA-4
F53H1.1	2	RNA helicase	PHA-4
F53H1.3	2	Uncharacterized conserved protein	PHA-4
F54C4.1	2	Mitochondrial ribosomal protein L28	PHA-4
F54C9.9	2	KRR1-interacting protein involved in 40S ribosome biogenesis	PHA-4
F54D5.11	2	Transcription initiation factor IIE, beta subunit	PHA-4
F54D7.2	2	sn-1,2-diacylglycerol ethanolamine- and cholinephosphotranferases	PHA-4
F55A3.3	2	Global transcriptional regulator, cell division control protein	PHA-4
F55B12.4	2	tRNA nucleotidyltransferase/poly(A) polymerase	PHA-4
F55F8.2	2	RNA helicase	PHA-4
F57B9.3	2	Translation initiation factor 4F, helicase subunit (eIF-4A) and related helicases	PHA-4
F58E10.3	2	ATP-dependent RNA helicase	PHA-4
F58F12.1	2	Mitochondrial F1F0-ATP synthase, subunit delta/ATP16	PHA-4
F59A1.10	2	Acyl-CoA:diacylglycerol acyltransferase (DGAT)	PHA-4
F59C6.5	2	NADH-ubiquinone oxidoreductase, subunit NDUFB10/PDSW	PHA-4
F59E10.3	2	Vesicle coat complex COPI, zeta subunit	PHA-4
farl-11	2	FAR11-like protein that inhibits DHC-1 in vivo	PHA-4
fars-3	2	Phenylalanyl-tRNA synthetase beta subunit	PHA-4
fat-5	2	Fatty acid desaturase	PHA-4
fat-7	2	Fatty acid desaturase	PHA-4
feh-1	2	] Predicted phosphotyrosine binding protein	PHA-4
fib-1	2	Fibrillarin and related nucleolar RNA-binding proteins	PHA-4
fkb-6	2	FKBP-type peptidyl-prolyl cis-trans isomerase	PHA-4
fkh-2	2	Transcription factor of the Forkhead/HNF3 family	PHA-4
fntb-1	2	Beta subunit of farnesyltransferase	PHA-4
frg-1	2	Predicted actin-bundling protein	PHA-4
fshr-1	2	Glycoprotein hormone receptor	PHA-4
fzr-1	2	Anaphase promoting complex, Cdc20, Cdh1, and Ama1 subunits	PHA-4
gei-11	2	Transcription factor, Myb superfamily	PHA-4
gei-17	2	SUMO E3 protein ligase	PHA-4
gex-3	2	Membrane-associated hematopoietic protein	PHA-4
gld-2	2	S-M checkpoint control protein CID1 and related nucleotidyltransferases	PHA-4
glr-2	2	Glutamate-gated AMPA-type ion channel receptor subunit GluR2 and related subunits	PHA-4
gly-15	2	Protein similar to 2/I N-acetylglucosaminyltransferase	PHA-4
gly-18	2	Branching enzyme	PHA-4
gpa-12	2	G-protein alpha subunit (small G protein superfamily)	PHA-4
gpdh-2	2	Glycerol-3-phosphate dehydrogenase/dihydroxyacetone 3-phosphate reductase	PHA-4
grk-1	2	G protein-coupled receptor kinase	PHA-4
gsp-1	2	Serine/threonine specific protein phosphatase PP1, catalytic subunit	PHA-4
gsy-1	2	Glycogen synthase	PHA-4
gut-2	2	Predicted snRNP core protein	PHA-4
gyg-1	2	Glycosyl transferase, family 8 - glycogenin	PHA-4
H06I04.3	2	Putative SAM-dependent rRNA methyltransferase SPB1	PHA-4
H06O01.2	2	Chromodomain-helicase DNA-binding protein	PHA-4
H08M01.2	2	Rho-GTPase activating protein	PHA-4
H18N23.2	2	Protein phosphatase, regulatory subunit PPP1R3C/D	PHA-4
H27M09.1	2	DEAD-box protein abstrakt	PHA-4
H43I07.2	2	RNA polymerase I and III, subunit RPA40/RPC40	PHA-4
haf-4	2	Peptide exporter, ABC superfamily	PHA-4
ham-1	2	Conserved protein Knockout	PHA-4
ham-3	2	An ortholog of SWI/SNF-related matrix-associated actin-dependent regulator of chromatin subfamily D (SMARCD) proteins	PHA-4
hbl-1	2	Zn-finger	PHA-4
hcf-1	2	Host cell transcription factor HCFC1	PHA-4
hda-4	2	Class II histone deacetylase that contains a putative MEF-2 DNA binding domain, a nuclear localization signal domain, and a single catalytic domain and may affect locomotion, body morphology, and growth	PHA-4
hel-1	2	ATP-dependent RNA helicase	PHA-4
hlh-13	2	Transcription factor HAND2/Transcription factor TAL1/TAL2/LYL1	PHA-4
hlh-6	2	Transcription factor HAND2/Transcription factor TAL1/TAL2/LYL1	PHA-4
hmg-1.2	2	HMG box-containing protein	PHA-4
hmp-2	2	Armadillo/beta-Catenin/plakoglobin	PHA-4
hnd-1	2	Hand bHLH transcription factor required for normal viability, gonadogenesis, and posterior body morphology	NHR-25/CEH-26
hop-1	2	Presenilin	PHA-4
hpl-1	2	Heterochromatin-associated protein HP1 and related CHROMO domain proteins	PHA-4
hrp-1	2	RRM domain	PHA-4
hsf-1	2	Heat shock transcription factor	PHA-4
hsp-12.2	2	Alpha crystallins	PHA-4
hsp-6	2	Molecular chaperones mortalin/PBP74/GRP75, HSP70 superfamily	PHA-4
icl-1	2	Chloride ion current inducer protein	PHA-4
iftb-1	2	Translation initiation factor 2, beta subunit (eIF-2beta)	PHA-4
ina-1	2	Vitronectin receptor, alpha subunit	PHA-4
inf-1	2	Translation initiation factor 4F, helicase subunit (eIF-4A) and related helicases	PHA-4
isw-1	2	Chromatin remodeling complex WSTF-ISWI, small subunit	NHR-25/HLH1
JC8.4	2	Cytosine deaminase FCY1 and related enzymes	PHA-4
K01G5.5	2	Pseudouridine synthase	PHA-4
K04G7.11	2	N/A	PHA-4
K07C5.4	2	Ribosome biogenesis protein - Nop56p/Sik1p	PHA-4
K07H8.1	2	Alpha-tubulin folding cofactor E	PHA-4
K10D2.1	2	N/A	PHA-4
kin-4	2	Protein kinase	PHA-4
klp-18	2	Kinesin-like protein	PHA-4
lag-2	2	Proteins containing Ca2+-binding EGF-like domains	PHA-4
lam-1	2	Extracellular matrix glycoprotein Laminin subunit beta	PHA-4
lam-2	2	Laminin gamma subunit	PHA-4
lam-3	2	Extracellular matrix glycoprotein Laminin subunits alpha and gamma	PHA-4
leo-1	2	Uncharacterized conserved protein	hlh-1
let-19	2	Thyroid hormone receptor-associated protein complex, subunit TRAP240	PHA-4
let-381	2	Transcription factor of the Forkhead/HNF3 family	PHA-4
let-413	2	Leucine rich repeat | [KOG3528] PDZ domain	PHA-4
let-418	2	Predicted helicase	PHA-4
let-49	2	Transcriptional coactivator	PHA-4
let-502	2	Rho-associated, coiled-coil containing protein kinase	PHA-4
let-504	2	Uncharacterized conserved protein	PHA-4
let-607	2	CREB/ATF family transcription factor	PHA-4
let-716	2	rRNA processing protein Rrp5	PHA-4
let-858	2	Uncharacterized conserved protein	PHA-4
letm-1	2	Ca2+-binding transmembrane protein LETM1/MRS7	PHA-4
lin-1	2	Predicted transcription factor	NHR-25
lin-12/glp-1#	2	Notch signaling receptors	PHA-4
lin-13	2	Zn-finger	PHA-4
lin-17	2	Smoothened and related G-protein-coupled receptors	PHA-4
lin-31	2	Forkhead/HNF-3-related transcription factor	PHA-4
lin-32	2	Transcription factor Atonal, contains HTH domain	NHR-25/PHA-4
lin-40	2	Histone deacetylase complex, MTA1 component	PHA-4/HLH-1
lin-44	2	Wnt family of developmental regulators	PHA-4
lpd-2	2	Protein involved in rRNA processing	PHA-4
lpd-6	2	RNA-binding protein required for 60S ribosomal subunit biogenesis | [LSE1136] Unnamed protein	PHA-4
lpd-7	2	Protein required for normal rRNA processing	PHA-4
lsl-1	2	Zn-finger	PHA-4
lsm-1	2	Small Nuclear ribonucleoprotein splicing factor	PHA-4
lsm-6	2	Small nuclear ribonucleoprotein F	PHA-4
lsm-7	2	Small Nuclear ribonucleoprotein splicing factor	PHA-4
M03C11.2	2	CHL (yeast CHromosome Loss) homolog	PHA-4
M03C11.8	2	SNF2 family DNA-dependent ATPase	PHA-4
M03F8.3	2	Cell cycle control protein (crooked neck)	PHA-4
M04B2.2	2	] Predicted methylase	PHA-4
M04B2.4	2	Possible oxidoreductase	PHA-4
M18.8	2	DHHC-type Zn-finger protein	PHA-4
mab-21	2	Mab-21-like cell fate specification proteins	PHA-4
mab-9	2	TBX1 and related T-box transcription factors	NHR-25
mau-2	2	Uncharacterized conserved protein	PHA-4
mdf-2	2	Spindle assembly checkpoint protein	PHA-4
mdl-1	2	Upstream transcription factor 2/L-myc-2 protein	PHA-4
mdt-29	2	Unnamed protein	PHA-4
mdt-6	2	RNA polymerase II transcriptional regulation mediator	PHA-4
mes-2	2	Transcriptional repressor EZH1	PHA-4
mes-4	2	Transcription factor NSD1 and related SET domain proteins	PHA-4
met-1	2	Histone methyltransferase whose SET domain is similar to that of Saccharomyces cerevisiae Set2p	PHA-4
mex-3	2	Predicted RNA binding protein, contains KH domain	PHA-4
mex-6	2	CCCH-type Zn-finger protein	PHA-4
mif-2	2	Macrophage migration inhibitory factor	PHA-4
mig-1	2	Smoothened and related G-protein-coupled receptors	PHA-4
mig-10	2	Growth factor receptor-bound proteins (GRB7, GRB10, GRB14)	PHA-4
mig-5	2	Dishevelled 3 and related proteins	PHA-4
mlp-1	2	Regulatory protein MLP and related LIM proteins	PHA-4
mog-4	2	mRNA splicing factor ATP-dependent RNA helicase	PHA-4
mog-5	2	DEAH-box RNA helicase	PHA-4
mom-1	2	Predicted acyltransferase	PHA-4
mom-4	2	Tyrosine kinase specific for activated (GTP-bound) p21cdc42Hs	PHA-4
mop-25.2	2	Conserved protein Mo25	PHA-4
mrp-2	2	Multidrug resistance-associated protein/mitoxantrone resistance protein, ABC superfamily	PHA-4
mrpl-9	2	Mitochondrial Ribosomal Protein, Large	PHA-4
mrpl-18	2	Mitochondrial/chloroplast ribosomal protein L18	PHA-4
mrps-5	2	Ribosomal protein S5	PHA-4
msh-5	2	Mismatch repair ATPase MSH5 (MutS family)	PHA-4
mtr-4	2	Nuclear exosomal RNA helicase MTR4, DEAD-box superfamily	PHA-4
mys-1	2	Histone acetyltransferase (MYST family)	PHA-4
mys-2	2	Histone acetyltransferase (MYST family)	PHA-4
nasp-2	2	Cell cycle-regulated histone H1-binding protein	PHA-4
ncbp-1	2	Nuclear cap-binding complex, subunit NCBP1/CBP80	PHA-4
nhr-171	2	Nuclear hormone receptor	NHR-25
nhr-2	2	Member of the nuclear hormone receptor family that is required for embryonic viability and morphogenesis	PHA-4
nhr-23	2	Steroid hormone nuclear receptor	NHR-25
nhr-49	2	Hepatocyte nuclear factor 4 and similar steroid hormone receptors	NHR-25
nhr-6	2	Nuclear receptors of the nerve growth factor-induced protein B type	PHA-4
nhr-67	2	Hormone receptors	NHR-25
nhr-68	2	Hormone receptors	NHR-25
nhr-69	2	Hepatocyte nuclear factor 4 and similar steroid hormone receptors	PHA-4
nkcc-1	2	Unnamed protein	PHA-4
nlr-1	2	Neurexin Like receptor	PHA-4
nmy-1	2	Myosin class II heavy chain	PHA-4
nol-1	2	tRNA and rRNA cytosine-C5-methylase (nucleolar protein NOL1/NOP2)	PHA-4
nol-10	2	WD40 repeat protein	PHA-4
nol-5	2	Ribosome biogenesis protein - Nop58p/Nop5p	NHR-25
nol-6	2	Nucleolar RNA-associated protein (NRAP)	PHA-4
npp-17	2	mRNA export protein (contains WD40 repeats)	PHA-4
npp-2	2	Nuclear pore complex component (sc Nup85)	PHA-4
nrd-1	2	RNA polymerase II C-terminal domain-binding protein RA4, contains RPR and RRM domains	PHA-4
nud-1	2	Nuclear distribution protein NUDC	PHA-4
nxf-1	2	mRNA export factor TAP/MEX67	PHA-4
nxf-2	2	mRNA export factor TAP/MEX67	PHA-4
odd-2	2	Zn-finger	PHA-4
ost-1	2	Matricellular protein Osteonectin/SPARC/BM-40	PHA-4
pab-2	2	Polyadenylate-binding protein (RRM superfamily)	PHA-4
pad-1	2	Dopey and related predicted leucine zipper transcription factors	PHA-4
pal-1	2	Transcription factor Caudal, contains HOX domain	NHR-25
pap-1	2	Poly(A) polymerase and related nucleotidyltransferases	PHA-4
par-6	2	Cell polarity protein PAR6	PHA-4
pash-1	2	Uncharacterized conserved protein, contains double-stranded RNA-binding motif and WW domain	PHA-4
pat-2	2	Vitronectin receptor, alpha subunit	PHA-4
pat-3	2	Integrin beta subunit (N-terminal portion of extracellular region)	PHA-4
pax-3	2	Transcription factor PRD and related proteins, contain PAX and HOX domains	NHR-25
pbrm-1	2	Chromatin remodeling complex RSC, subunit RSC1/Polybromo and related proteins	PHA-4
pen-2	2	Predicted membrane protein	PHA-4
pfd-3	2	Molecular chaperone Prefoldin, subunit 3	PHA-4
pfs-2	2	Polyadenylation factor I complex, subunit PFS2	PHA-4
pgp-9	2	Multidrug/pheromone exporter, ABC superfamily	PHA-4
phf-5	2	Uncharacterized conserved protein, contains CXXC motifs	PHA-4
pkd-2	2	TRPP cation channel orthologous to human PKD2	PHA-4
pole-2	2	DNA polymerase epsilon, subunit B	PHA-4
ppk-2	2	Phosphatidylinositol-4-phosphate 5-kinase	PHA-4
ppp-1	2	Translation initiation factor 2B, gamma subunit (eIF-2Bgamma/GCD1)	PHA-4
pqn-47	2	Uncharacterized conserved protein	PHA-4
pqn-51	2	RNA polymerase II transcription initiation factor TFIIA, large chain	PHA-4
pri-1	2	Eukaryotic-type DNA primase, catalytic (small) subunit	PHA-4
prl-1	2	Protein tyrosine phosphatase IVA1	PHA-4
pro-1	2	WD40 repeat protein	PHA-4
prp-8	2	U5 snRNP spliceosome subunit	PHA-4
prp-31	2	mRNA splicing factor PRP31	PHA-4
prp-38	2	Predicted PRP38-like splicing factor	PHA-4
prx-13	2	Peroxisomal biogenesis protein peroxin	PHA-4
prx-19	2	40 kDa farnesylated protein associated with peroxisomes	PHA-4
pry-1	2	Protein containing RGS and DIX domains that is distantly related to members of the Axin family of proteins that function as part of a complex that targets beta-catenin for destruction in the absence of Wnt signaling	PHA-4
R08D7.1	2	Uncharacterized conserved protein	PHA-4
R186.1	2	Uncharacterized conserved protein	PHA-4
rab-39	2	GTPase Rab39, small G protein superfamily	PHA-4
rab-8	2	GTP-binding protein SEC4, small G protein superfamily, and related Ras family GTP-binding proteins	PHA-4
rac-2	2	Ras-related small GTPase, Rho type	PHA-4
rack-1	2	G protein beta subunit-like protein	PHA-4
rad-51	2	DNA repair protein RAD51/RHP55	PHA-4
ran-4	2	Nuclear transport factor 2	PHA-4
rars-2	2	Arginyl-tRNA synthetase	PHA-4
rba-1	2	Nucleosome remodeling factor, subunit CAF1/NURF55/MSI1	PHA-4
ref-1	2	Unnamed protein	PHA-4
repo-1	2	Splicing factor 3a, subunit 2	PHA-4
rfc-2	2	Replication factor C, subunit RFC2	PHA-4
rfc-3	2	Replication factor C, subunit RFC3	PHA-4
rft-1	2	Riboflavin transporter	PHA-4
rgef-1	2	Ras1 guanine nucleotide exchange factor	PHA-4
rha-2	2	DEAH-box RNA helicase	PHA-4
rhgf-1	2	RGS RhoGEF (Regulator of G-protein Signaling Rho Guanine Nucleotide Exchange Factor)	PHA-4
rnp-4	2	RNA-binding protein RBM8/Tsunagi (RRM superfamily)	PHA-4
rnp-7	2	U1 small nuclear ribonucleoprotein (RRM superfamily)	PHA-4
rnt-1	2	Runt and related transcription factors	PHA-4
rpb-3	2	RNA Polymerase II (B) subunit	PHA-4
rpc-1	2	RNA polymerase III, large subunit	PHA-4
rpn-5	2	26S proteasome regulatory complex, subunit RPN5/PSMD12	PHA-4
rps-10	2	40s ribosomal protein s10	PHA-4
rps-3	2	40S ribosomal protein S3	PHA-4
rsp-5	2	Alternative splicing factor SRp55/B52/SRp75 (RRM superfamily)	PHA-4
sand-1	2	Uncharacterized conserved protein Sand	PHA-4
sbp-1	2	Predicted DNA-binding protein	PHA-4
sco-1	2	Putative cytochrome C oxidase assembly protein	PHA-4
scpl-1	2	TFIIF-interacting CTD phosphatase, including NLI-interacting factor (involved in RNA polymerase II regulation)	PHA-4
sdc-2	2	Unnamed protein	PHA-4
sdz-38	2	Zn-finger	NHR-25
sec-6	2	Exocyst complex subunit SEC6	PHA-4
sec-8	2	Exocyst complex subunit Sec8	PHA-4
sel-12	2	Presenilin	PHA-4
sel-8	2	Unnamed protein	PHA-4
sel-9	2	Putative cargo transport protein EMP24 (p24 protein family)	PHA-4
seld-1	2	Selenophosphate synthetase	PHA-4
set-1	2	Predicted methyltransferase (contains a SET domain)	PHA-4
set-16	2	H3K methyltransferases of the SET1/mixed lineage leukaemia (MLL) family	PHA-4
set-2	2	Histone H3 (Lys4) methyltransferase complex, subunit SET1 and related methyltransferases	PHA-4
set-23	2	Histone H3 (Lys9) methyltransferase SUV39H1/Clr4, required for transcriptional silencing	PHA-4
set-25	2	Putative histone H3 lysine-9 methyltransferase, with a C-terminal SET domain but no obvious non-nematode orthologs	PHA-4
sft-4	2	Putative cargo transport protein ERV29	PHA-4
sir-2.1	2	Sirtuin 5 and related class III sirtuins (SIR2 family)	PHA-4
sma-2	2	TGFbeta receptor signaling protein SMAD and related proteins	PHA-4
sma-3	2	TGFbeta receptor signaling protein SMAD and related proteins	PHA-4
sma-4	2	TGFbeta receptor signaling protein SMAD and related proteins	PHA-4
sma-6	2	Activin A type IB receptor, serine/threonine protein kinase	PHA-4
sma-9	2	Zn-finger	PHA-4
smn-1	2	mRNA splicing protein SMN (survival motor neuron)	PHA-4
smr-1	2	Splicing factor SPF30	PHA-4
snfc-5	2	SWI-SNF chromatin remodeling complex, Snf5 subunit	PHA-4/HLH-1/CEH-26/NHR-25
snr-3	2	Small nuclear ribonucleoprotein SMD1 and related snRNPs	PHA-4
snr-4	2	Small nuclear ribonucleoprotein (snRNP) Sm core protein	PHA-4
soap-1	2	Uncharacterized conserved protein	PHA-4
sop-3	2	Unnamed protein	PHA-4
spr-1	2	Predicted DNA-binding protein, contains Myb-like, SANT and ELM2 domains	PHA-4
sptf-3	2	Specificity Protein Transcription Factor	PHA-4/CEH-26
sqv-5	2	chondroitin synthase that both initiates and elongates chondroitin chains	PHA-4
sqv-7	2	Nucleotide-sugar transporter VRG4/SQV-7	NHR-25
src-1	2	Non-receptor tyrosine kinase	PHA-4
stip-1	2	STIP (Septin and Tuftelin Interacting Protein) homolog	PHA-4
sup-17	2	Tumor necrosis factor-alpha-converting enzyme (TACE/ADAM17) and related metalloproteases	PHA-4
sur-2	2	Cofactor required for Sp1 transcriptional activation, subunit 3	PHA-4
swsn-1	2	Ortholog of SWI3, a component of the SWI/SNF complex that is conserved from yeast to mammals and that is involved in chromatin remodeling	PHA-4
swsn-3	2	SWI/SNF nucleosome remodeling complex component	PHA-4/NHR-25/HLH-1
sym-2	2	RNA-binding protein Fusilli, contains RRM domain	PHA-4
T06E6.1	2	Uncharacterized conserved protein	PHA-4
T09B4.1	2	Predicted Dolichyl-phosphate-mannose-protein mannosyltransferase	PHA-4
T11G6.8	2	Predicted RNA-binding protein (RRM superfamily)	PHA-4
T14B4.1	2	N/A	PHA-4
T15B7.2	2	Protein tyrosine phosphatase-like protein PTPLA (contains Pro instead of catalytic Arg)	PHA-4
T19H12.2	2	Leucine-rich acidic nuclear protein	PHA-4
T22H9.1	2	Uncharacterized conserved protein	PHA-4
T25G3.3	2	NMD protein affecting ribosome stability and mRNA decay	PHA-4
T26A5.8	2	DNA polymerase epsilon, subunit D	PHA-4
T26A8.4	2	Polyadenylation factor I complex, subunit, Yth1 (CPSF subunit)	PHA-4
taf-1	2	Ortholog of human TATA-binding protein associated factor TAF1L (TAFII250) that possesses histone acetyl transferase (HAT) activity and is a component of the TFIID general transcription factor that recognizes the transcription start site	PHA-4
taf-4	2	TAFII (TBP(TATA-binding protein)-associated factor) that is orthologous to human TAF4 (hTAFII130)	PHA-4
tag-135	2	Pleiotropic regulator 1	PHA-4
tag-173	2	Branched chain alpha-keto acid dehydrogenase E1, beta subunit	PHA-4
tag-235	2	Histone AcetylTransferase	PHA-4
tag-246	2	SWI/SNF transcription activation complex subunit	PHA-4
tag-279	2	DNA-binding protein jumonji/RBP2/SMCY, contains JmjC domain	PHA-4
tag-300	2	Vacuolar H+-ATPase V1 sector, subunit B	PHA-4
tag-345	2	Microtubule binding protein YTM1 (contains WD40 repeats)	PHA-4
tat-1	2	P-type ATPase	PHA-4
tat-6	2	P-type ATPase	PHA-4
tbc-1	2	Uncharacterized conserved protein, contains TBC and Rhodanese domains	PHA-4
tbp-1	2	TATA-box binding protein (TBP), component of TFIID and TFIIIB	PHA-4
tbx-2	2	TBX2 and related T-box transcription factors	PHA-4
teg-4	2	Splicing factor 3b, subunit 3	PHA-4
tfg-1	2	] Unnamed protein	PHA-4
toe-1	2	Uncharacterized conserved protein	PHA-4
tomm-20	2	Translocase of outer mitochondrial membrane complex, subunit TOM20	PHA-4
tra-1	2	Zn-finger	PHA-4
trap-2	2	Translocon-associated complex TRAP, beta subunit	PHA-4
ttll-5	2	Predicted tubulin-tyrosine ligase	PHA-4
tufm-1	2	Mitochondrial translation elongation factor Tu	PHA-4
ucr-2.3	2	Ubiquinol cytochrome c reductase, subunit QCR2	PHA-4
ufd-3	2	Phospholipase A2-activating protein (contains WD40 repeats)	PHA-4
unc-108	2	GTPase Rab2, small G protein superfamily	PHA-4
unc-120	2	Regulator of arginine metabolism and related MADS box-containing transcription factors	PHA-4
unc-3	2	HLH transcription factor EBF/Olf-1 and related DNA binding proteins	PHA-4
unc-39	2	Transcription factor SIX and related HOX domain proteins	PHA-4
unc-62	2	Transcription factor MEIS1 and related HOX domain proteins	PHA-4
unc-85	2	Mutations that disrupt postembryonic cell lineage	PHA-4
uri-1	2	Uncharacterized conserved protein	PHA-4
utx-1	2	TPR repeat | [KOG1246] DNA-binding protein jumonji/RBP2/SMCY, contains JmjC domain	PHA-4
vps-32.2	2	Related to yeast Vacuolar Protein Sorting factor	PHA-4
vps-37	2	Uncharacterized conserved protein	PHA-4
W06E11.1	2	RNA Polymerase C (III) 37 kDa subunit	PHA-4
W07E6.2	2	Notchless-like WD40 repeat-containing protein	PHA-4
wapl-1	2	Sister chromatid cohesion protein	PHA-4
wdr-5	2	WD40 repeat-containing protein	PHA-4
xbp-1	2	bZIP transcription factor orthologous to yeast Hac1 and mammalian X box-binding protein 1 (XBP-1, OMIM:194355)	PHA-4
Y113G7B.24	2	SLD (yeast Synthetic Lethal with Dpb11-1) homolog	PHA-4
Y17G7B.18	2	Predicted methyltransferase	PHA-4
Y18D10A.1	2	AT hook Transcription Factor family	PHA-4
Y18D10A.9	2	WD40 repeat protein	PHA-4
Y23H5B.6	2	RNA Helicase	PHA-4
Y25C1A.13	2	Enoyl-CoA isomerase	PHA-4
Y34B4A.8	2	GTPase-activator protein	PHA-4
Y39A1A.14	2	Protein required for 18S rRNA maturation and 40S ribosome biogenesis	PHA-4
Y39B6A.33	2	Cellular protein (glioma tumor suppressor candidate region gene 2)	PHA-4
Y39B6A.36	2	Transcription initiation factor IIF, small subunit (RAP30)	PHA-4
Y47G6A.18	2	N/A	PHA-4
Y47G6A.9	2	] Unnamed protein	PHA-4
Y47H9C.7	2	Translation initiation factor 2B, beta subunit (eIF-2Bbeta/GCD7)	PHA-4
Y48G1A.4	2	Nucleolar protein involved in 40S ribosome biogenesis	PHA-4
Y50D7A.2	2	RNA polymerase II transcription initiation/nucleotide excision repair factor TFIIH, 5'-3' helicase subunit RAD3	PHA-4
Y52B11A.10	2	Protein involved in high osmolarity signaling pathway	PHA-4
Y52B11A.9	2	Protein containing a U1-type Zn-finger and implicated in RNA splicing or processing	PHA-4
Y53C12B.2	2	Predicted RNA-binding protein Pno1p interacting with Nob1p and involved in 26S proteasome assembly	PHA-4
Y54E10BR.4	2	Predicted RNA-binding protein Nob1p involved in 26S proteasome assembly	PHA-4
Y54F10AM.5	2	NADH:ubiquinone oxidoreductase, NDUFA8/PGIV/19 kDa subunit	PHA-4
Y55B1BR.3	2	Heterochromatin-associated protein HP1 and related CHROMO domain proteins	PHA-4
Y55F3AM.3	2	Transcriptional coactivator CAPER (RRM superfamily)	PHA-4
Y56A3A.18	2	U1-like Zn-finger-containing protein, probabl erole in RNA processing/splicing	PHA-4
Y65B4BR.5	2	Transcription factor containing NAC and TS-N domains	PHA-4
Y66D12A.15	2	RNA polymerase II transcription initiation/nucleotide excision repair factor TFIIH, 3'-5' helicase subunit SSL2	PHA-4
Y69A2AR.18	2	F0F1-type ATP synthase, gamma subunit	PHA-4
Y71G12B.8	2	Putative DEAD-box helicase, orthologous to human DDX27 and Drosophila Rs1, that is required for larval development and normally rapid growth	PHA-4
Y75B8A.7	2	U3 small nucleolar ribonucleoprotein (snoRNP) subunit - Mpp10p	PHA4
ZK1127.5	2	RNA 3'-terminal phosphate cyclase	PHA-4
ZK1307.9	2	C2C2-type Zn-finger protein	PHA-4
ZK430.7	2	Sof1-like rRNA processing protein (contains WD40 repeats)	PHA-4
ZK546.14	2	Uncharacterized conserved protein	PHA-4
ZK686.2	2	DEAD-box ATP-dependent RNA helicase	PHA-4
ZK792.5	2	Predicted RNA-binding protein, contains Pumilio domains	PHA-4
ZK795.3	2	U3 small nucleolar ribonucleoprotein (snoRNP) component	PHA-4
ZK856.11	2	Predicted translation initiation factor related to eIF-1A	PHA-4
ZK858.7	2	tRNA(1-methyladenosine) methyltransferase, subunit GCD10	PHA-4
atp-2	1	F0F1-type ATP synthase, beta subunit	PHA-4	Early embryonic arrest^, other 2 embryos are not editable (early arrest)
car-1	1	Uncharacterized mRNA-associated protein RAP55	PHA-4	Early embryonic arrest, other 2 embryos are not editable (multinucleus)
cif-1	1	Uncharacterized conserved protein, contains PCI domain	PHA-4	Early embryonic arrest, other 2 embryos are not editable
dnc-4	1	Dynactin, subunit p62	PHA-4	Early embryonic arrest, other 2 embryos are not editable (cytokinesis defects)
elb-1	1	RNA polymerase II transcription elongation factor Elongin/SIII, subunit elongin B	PHA-4	Early embryonic arrest, other 2 embryos are not editable (some cells divide into multiple cells)
F09E5.2	1	Glycosyltransferase	PHA-4	Early embryonic arrest, other 2 embryos are not editable (1 early arrest, 1 abnormal division pattern)
fkb-3	1	FKBP-type peptidyl-prolyl cis-trans isomerase	NHR-25	Early embryonic arrest, other 2 embryos are not editable
pab-1	1	Polyadenylate-binding protein (RRM superfamily)	PHA-4	Early embryonic arrest, other 2 embryos are not editable (1 multi-nucleus, 1 died at 1-cell stage)
pfd-2	1	Molecular chaperone Prefoldin, subunit 2	PHA-4	Early embryonic arrest, other 2 embryos are not editable (1 with AB and P1 dividing at the same time, 1 with abnormal cell migration)
snr-5	1	Small nuclear ribonucleoprotein (snRNP) SMF	PHA-4	Early embryonic arrest, other 2 embryos are not editable (signal too dim to be edited)
Y50D7A.4	1	N-terminal acetyltransferase	PHA-4	Early embryonic arrest, other 2 embryos are not editable (1 cell dividing into multiple cells)
C14A4.11	0	Putative apoptosis related protein	PHA-4	No embryo
czw-1	0	Centromere/kinetochore protein zw10 involved in mitotic chromosome segregation	PHA-4	No embryo
dpl-1	0	E2F-like protein	PHA-4	No embryo
M28.5	0	60S ribosomal protein 15.5kD/SNU13, NHP2/L7A family (includes ribonuclease P subunit p38), involved in splicing	PHA-4	No embryo
rpn-2	0	26S proteasome regulatory complex, subunit RPN2/PSMD1	PHA-4	No embryo
vha-9	0	Vacuolar H+-ATPase V1 sector, subunit F	PHA-4	No embryo
Y50D7A.4	0	N-terminal acetyltransferase	PHA-4	No embryo
his-8	0	Encodes an H2B histone; his-8 is contained within the histone gene cluster HIS2.	PHA-4	No embryo
vha-13	0	Vacuolar H+-ATPase V1 sector, subunit A	PHA-4	No embryo
egrh-1	0	Orthologous to the human gene BA436D10.3 (EARLY GROWTH RESPONSE 2 (KROX-20 (DROSOPHILA) HOMOLOG))	PHA-4	No embryo
air-2	0	Serine/threonine protein kinase	PHA-4	Early embryonic arrest^
aph-1	0	Predicted membrane protein	PHA-4	Early embryonic arrest
cdk-1	0	Protein kinase PCTAIRE and related kinases	PHA-4	Early embryonic arrest
cdt-1	0	Encodes the C. elegans ortholog of the replication-licensing factor Cdt1	PHA-4	Early embryonic arrest
cks-1	0	Cyclin-dependent protein kinase CDC28, regulatory subunit CKS1, and related proteins	PHA-4	Early embryonic arrest
cul-3	0	Cullins	PHA-4	Early embryonic arrest
cyb-3	0	Encodes one of four C. elegans cyclin B family members that is most closely related to the B3-type cyclins	PHA-4	Early embryonic arrest
cyp-31A2	0	Cytochrome P450 CYP4/CYP19/CYP26 subfamilies	PHA-4	Early embryonic arrest
daf-21	0	Molecular chaperone (HSP90 family)	PHA-4	Early embryonic arrest
dnc-1	0	Microtubule-associated protein dynactin DCTN1/Glued	PHA-4	Early embryonic arrest
dyn-1	0	Vacuolar sorting protein VPS1, dynamin, and related proteins	PHA4	Early embryonic arrest
elc-1	0	RNA polymerase II transcription elongation factor Elongin/SIII, subunit elongin C	PHA-4	Early embryonic arrest
F22B3.4	0	Glucosamine 6-phosphate synthetases, contain amidotransferase and phosphosugar isomerase domains	PHA-4	Early embryonic arrest
F25B4.6	0	Hydroxymethylglutaryl-CoA synthase	PHA-4	Early embryonic arrest
F34D10.2	0	Abnormal eversion of vulva	PHA-4	Early embryonic arrest
F38A1.8	0	N/A	PHA-4	Early embryonic arrest
F55C5.8	0	Signal recognition particle, subunit Srp68	PHA-4	Early embryonic arrest
H28O16.1	0	F0F1-type ATP synthase, alpha subunit	PHA-4	Early embryonic arrest
hcp-6	0	Uncharacterized conserved protein related to condensin complex subunit 1	PHA-4	Early embryonic arrest
his-3	0	Histone 2A	PHA-4	Early embryonic arrest
his-4	0	Histone H2B	PHA-4	Early embryonic arrest
his-41	0	Histone H2B	PHA-4	Early embryonic arrest
his-48	0	Histone H2B	PHA-4	Early embryonic arrest
icp-1	0	Inner centromere protein (INCENP), C-terminal domain	PHA-4	Early embryonic arrest
imb-1	0	Karyopherin (importin) beta 1	PHA-4	Early embryonic arrest
let-70	0	Ubiquitin-protein ligase	PHA-4	Early embryonic arrest
let-711	0	Encodes the C. elegans ortholog of NOT1, the conserved core component of the multisubunit CCR4/NOT complex that plays a role in regulation of gene expression via various processes including transcriptional control, mRNA deadenylation, and protein ubiquitination	PHA-4	Early embryonic arrest
lpin-1	0	Protein involved in plasmid maintenance/nuclear protein involved in lipid metabolism	PHA-4	Early embryonic arrest
mcm-3	0	DNA replication licensing factor, MCM3 component	PHA-4	Early embryonic arrest
mek-2	1	Mitogen-activated protein kinase kinase (MAP2K)	PHA-4	Early embryonic arrest
mel-28	0	Encodes a large (1,784-residue) protein required for nuclear envelope assembly	PHA-4	Early embryonic arrest
npp-20	0	Vesicle coat complex COPII, subunit SEC13	PHA-4	Early embryonic arrest
paa-1	0	Protein phosphatase 2A regulatory subunit A and related proteins	PHA-4	Early embryonic arrest
pbs-2	0	20S proteasome, regulatory subunit beta type PSMB7/PSMB10/PUP1	PHA-4	Early embryonic arrest
plk-1	0	Polo-like serine/threonine protein kinase	PHA-4	Early embryonic arrest
rab-11.1	0	GTPase Rab11/YPT3, small G protein superfamily	PHA-4	Early embryonic arrest
rpn-1	0	26S proteasome regulatory complex, subunit RPN1/PSMD2	PHA-4	Early embryonic arrest
rpn-6.1	0	26S proteasome regulatory complex, subunit RPN6/PSMD11	PHA-4	Early embryonic arrest
rpn-8	0	26S proteasome regulatory complex, subunit RPN8/PSMD7	PHA-4	Early embryonic arrest
rps-1	0	40S ribosomal protein S3A	PHA-4	Early embryonic arrest
rpt-2	0	26S proteasome regulatory complex, ATPase RPT2	PHA4	Early embryonic arrest
sca-1	0	Ca2+ transporting ATPase	PHA-4	Early embryonic arrest
scc-3	0	Sister chromatid cohesion complex Cohesin, subunit STAG/IRR1/SCC3	PHA-4	Early embryonic arrest
sec-12	0	Prolactin regulatory element-binding protein/Protein transport protein SEC12p	PHA-4	Early embryonic arrest
snap-1	0	SNAP (Soluble NSF Attachment Protein) homolog	PHA-4	Early embryonic arrest
snap-29	0	SNAP-25 (synaptosome-associated protein) component of SNARE complex	PHA-4	Early embryonic arrest
snr-1	0	Small nuclear ribonucleoprotein Sm D3	PHA-4	Early embryonic arrest
T09B4.9	0	Mitochondrial import inner membrane translocase, subunit TIM44	PHA-4	Early embryonic arrest
tag-170	0	ATP binding protein	PHA-4	Early embryonic arrest
wee-1.3	0	Cyclin-dependent kinase WEE1 | [LSE1030] Unnamed protein	PHA-4	Early embryonic arrest
zyg-11	0	Ca2+/calmodulin-dependent protein kinase, EF-Hand protein superfamily	PHA-4	Early embryonic arrest
zyg-9	0	Microtubule-associated protein	PHA-4	Early embryonic arrest
# Double RNAi targeting both genes; * Newly named gene in this study with old name listed in parenthesis; ^Early embryonic arrest with various cellular defects that prevent effective automated lineaging; N/A, Not available
