# Supplementary material for: Systems-level quantification of division timing reveals a common genetic architecture controlling asynchrony and fate asymmetry
Source: Mol Syst Biol. 2015 Jun 15;11(6):814. doi: 10.15252/msb.20145857 (PMC4501849; doi:10.15252/msb.20145857)
Supplement: Supplementary file 3 [file msb0011-0814-sd3.xlsx]

## Sheet: Average division timing
Supplementary Table S4. Average and accumulative division timings of 91 wild-type embryos and its variations
Cell name	Average cell division timing	Standard deviation	Accumulative division timing*	Accumulative standard deviation
ABa	NA	NA	NA	NA
ABp	NA	NA	NA	NA
EMS	NA	NA	NA	NA
P2	NA	NA	NA	NA
ABpr	14.0186	1.1878	14.0186	1.1878
ABpl	14.0665	1.33654	14.0665	1.33654
ABal	14.1815	1.24957	14.1815	1.25089
ABar	14.1825	1.25089	14.183	1.25316
MS	16.1792	1.15678	19.4564	1.54044
E	17.0821	1.22943	20.3584	1.63679
C	17.2723	1.33633	23.6348	1.91189
P3	23.938	1.78433	30.3026	2.33075
ABpla	15.7721	1.21133	29.9142	1.97595
ABarp	15.8834	1.25231	30.0675	1.92172
ABara	15.9764	1.23683	30.1603	1.9068
ABalp	16.0243	1.19349	30.2068	2.04298
ABpra	15.9904	1.07488	30.0844	1.85858
ABplp	16.0666	1.15393	30.2082	1.91413
ABala	16.2412	1.10943	30.4234	1.99543
ABprp	16.4596	1.23451	30.5531	2.10582
MSa	20.028	1.47236	39.484	2.51242
MSp	20.0732	1.41243	39.5289	2.39341
Ea	39.0775	2.08716	59.4379	3.01987
Ep	41.361	2.19897	61.7202	3.03826
Cp	23.0774	1.3624	46.7147	2.91772
Ca	23.1549	1.33987	46.7921	2.88817
ABprap	23.9311	1.31275	54.017	2.64386
ABplaa	23.872	1.24752	53.7878	2.75997
ABplap	23.9157	1.266	53.8313	2.68421
ABpraa	23.9805	1.28882	54.0664	2.71132
ABarap	24.1385	1.35993	54.3	2.84145
ABaraa	24.2019	1.34348	54.3634	2.85435
ABalpa	24.154	1.28224	54.3619	2.87909
ABplpa	24.5864	1.2263	54.7952	2.71267
ABprpa	24.4637	1.23593	55.0178	2.80667
ABalap	24.4667	1.26528	54.891	2.84626
ABalaa	24.6245	1.41292	55.0487	2.98213
ABalpp	24.7273	1.38754	54.9345	2.86198
ABprpp	25.1327	1.35365	55.6862	2.88022
ABplpp	25.3187	1.38675	55.527	2.87211
ABarpa	25.1849	1.50241	55.2528	3.02372
ABarpp	26.3526	1.50727	56.4194	2.99223
D	33.7466	2.88644	64.0503	4.82181
P4	62.7934	6.31366	93.0955	7.98752
MSaa	24.2497	1.46804	63.7349	3.60432
MSpa	24.2512	1.56199	63.7813	3.59875
MSap	26.2948	1.63173	65.7784	3.76911
MSpp	26.3271	1.62765	65.8558	3.61286
Cpa	29.0203	1.6888	75.7351	4.21926
Caa	29.9688	1.83105	76.7624	4.15096
Cpp	32.6065	1.99938	79.3224	4.41861
Cap	35.0504	2.39646	81.8428	4.5285
ABarpaa	25.5908	1.26	80.8435	3.92311
ABplaap	26.2103	1.29054	79.9975	3.61303
ABarppa	26.5441	1.42558	82.9629	4.05112
ABarpap	26.6835	1.39816	81.9356	4.08068
ABplpap	26.6047	1.36984	81.3992	3.76972
ABplapa	26.7652	1.52214	80.5959	3.90209
ABalpap	26.8259	1.48182	81.1869	3.99312
ABpraap	26.9791	1.45021	81.0447	3.84329
ABarppp	27.0413	1.53172	83.4596	4.16218
ABalppp	27.1041	1.49811	82.0381	4.00888
ABprapa	27.2145	1.42891	81.2304	3.71293
ABplapp	27.2441	1.38975	81.0742	3.74059
ABaraap	27.2554	1.19632	81.6173	3.72541
ABprpap	27.2551	1.40578	82.2717	3.87674
ABplppp	27.4296	1.42467	82.9556	4.0209
ABplaaa	27.5489	1.69318	81.3358	4.05995
ABalpaa	27.4324	1.44714	81.7934	3.96821
ABarapa	27.5688	1.37054	81.8679	3.87246
ABprppp	27.493	1.47409	83.1781	3.97865
ABplpaa	27.5873	1.46017	82.3815	3.81931
ABprapp	27.8535	1.50036	81.8693	3.79252
ABarapp	27.9615	1.41838	82.2606	3.94068
ABalapa	28.1776	1.49318	83.0683	3.98779
ABalapp	28.1143	1.55339	83.0049	4.08185
ABprpaa	27.9748	1.53786	82.9924	4.01367
ABaraaa	28.2521	1.44481	82.6151	3.85538
ABalppa	28.5671	1.56145	83.5016	4.0642
ABpraaa	28.7536	1.6053	82.8207	3.95517
ABalaaa	29.0923	1.85058	84.142	4.21282
ABplppa	28.8823	1.6443	84.4095	4.21186
ABprppa	29.0819	1.59347	84.7684	4.06316
ABalaap	29.3847	1.77697	84.4346	4.25459
Eal	43.7611	2.46951	103.198	4.72232
Ear	44.7886	3.00253	104.226	5.09271
Epr	46.2473	3.00319	107.966	5.33605
Epl	46.3682	3.16509	108.087	5.34732
MSaaa	28.0882	1.32113	91.8223	4.63078
MSaap	28.2612	1.50185	91.9954	4.82768
MSpap	28.3387	1.51404	92.1192	4.80607
MSpaa	28.9011	1.60702	92.6822	4.89318
MSapa	29.5051	1.47706	95.2843	4.81796
MSppp	29.9457	1.82599	95.8024	5.16991
MSapp	29.8805	1.7019	95.6602	5.04904
MSppa	30.054	1.81626	95.9107	5.15819
Da	41.4731	2.81964	105.524	6.54238
Dp	42.2843	2.95871	106.335	6.5766
ABalpapp	31.1545	1.88167	112.344	5.29738
ABplaapp	31.6953	1.97724	111.694	5.04009
ABplpapp	31.3713	1.86581	112.773	5.16406
ABalpaap	32.0893	1.86748	113.885	5.33325
ABalpppp	31.7798	1.90824	113.82	5.43615
ABarapap	32.1095	2.00824	113.979	5.46517
ABprpapp	32.0431	1.94099	114.316	5.38417
ABplapap	32.3388	1.95319	112.936	5.39434
ABaraapp	32.9693	1.98714	114.588	5.12328
ABpraapp	32.7769	1.8763	113.823	5.12489
ABalappp	32.7104	2.37641	115.717	5.97634
ABarpaap	32.7263	1.91452	113.571	5.20904
ABaraaap	32.7726	2.10103	115.389	5.47329
ABarappp	32.5893	2.21121	114.851	5.79392
ABprapap	32.9147	2.08458	114.146	5.44649
ABplpaap	33.1019	2.06755	115.484	5.51831
ABalppap	33.319	2.07458	116.821	5.67175
ABalapap	33.2611	2.32188	116.33	5.93827
ABprpppp	33.088	2.05484	116.267	5.65133
ABplpppp	33.3373	2.21881	116.294	5.77949
ABprpaap	33.3668	2.14051	116.36	5.79561
ABprpapa	33.5711	2.17244	115.843	5.63964
ABpraaap	33.9176	2.18075	116.739	5.71011
ABplpaaa	34.003	2.13784	116.385	5.47803
ABprpaaa	34.1918	2.10417	117.185	5.63494
ABalpapa	34.4393	2.18178	115.627	5.36699
ABplaaaa	34.4271	2.13569	115.763	5.54777
ABalaaap	34.3947	2.24142	118.537	5.8845
ABalaapp	34.1455	2.15926	118.58	5.99715
ABarpapa	34.2538	2.41516	116.19	5.8715
ABplpapa	34.2865	1.91715	115.686	5.21253
ABprpppa	34.133	2.21233	117.311	5.76233
ABarpapp	34.4863	2.12993	116.422	5.6486
ABplpppa	34.5214	2.33143	117.477	5.69373
ABaraapa	35.1964	2.31763	116.814	5.34615
ABplaapa	35.2641	2.27251	115.262	5.31915
ABalpppa	35.1292	2.1746	117.168	5.53727
ABplaaap	35.6462	2.50591	116.982	5.84677
ABarappa	35.2401	2.52369	117.501	6.01034
ABplppap	35.6859	2.39473	120.096	6.10634
ABprppap	35.6442	2.55263	120.413	6.20243
ABarapaa	36.1253	2.51612	117.994	5.7405
ABpraapa	36.1411	2.31148	117.186	5.54453
ABalapaa	36.1702	2.52009	119.239	5.85524
ABplappa	36.2527	2.33712	117.327	5.40229
ABarpppa	36.4874	2.48792	119.947	6.10344
ABplapaa	36.5475	2.41851	117.144	5.60299
ABprappa	37.3925	3.02635	119.262	6.03569
ABprapaa	37.4395	2.70765	118.671	5.94996
ABpraaaa	38.4595	2.76221	121.281	6.03514
ABarpppp	38.451	2.67455	121.912	6.18968
ABplappp	38.3476	2.71532	119.423	6.07939
ABarppaa	38.5693	2.66929	121.533	5.90107
ABalappa	39.5329	2.70696	122.539	6.07219
ABplppaa	39.3829	2.99148	123.793	6.63355
ABprppaa	39.5977	2.78247	124.367	6.38801
ABarppap	39.0578	2.4545	122.022	5.80922
ABprappp	39.2153	2.6814	121.086	6.02625
ABalaaaa	39.8819	3.22703	124.025	6.50121
ABalpaaa	40.4155	3.15683	122.21	5.99273
ABalaapa	39.9323	2.80377	124.368	6.38669
ABalppaa	40.7015	3.18754	124.204	6.41724
ABaraaaa	40.972	3.3107	123.588	6.40615
ABarpaaa	42.4676	3.20777	123.311	6.14879
Cpaa	33.319	1.71859	109.055	5.44844
Caaa	35.3121	2.44306	112.075	5.68445
Cpap	35.0213	1.99822	110.756	5.57817
Cppp	42.4715	2.33191	121.794	6.2416
Caap	43.892	3.53225	120.654	6.85083
Capp	43.9554	2.85283	125.798	6.81154
Cppa	50.9096	3.32399	130.233	7.25574
Capa	51.744	3.20483	133.587	6.95059
Z2	NA	NA	NA	NA
Z3	NA	NA	NA	NA
MSpaaa	31.059	2.03887	123.743	6.49255
MSpapa	31.2193	1.95524	123.341	6.42217
MSaapa	31.3604	1.96475	123.358	6.43642
MSaaaa	31.5449	2.19808	123.369	6.37426
MSaaap	34.696	2.29521	126.518	6.3956
MSpaap	37.4818	2.7978	130.165	7.14008
MSpapp	39.957	2.58057	132.077	6.56621
MSaapp	40.8649	3.12712	132.861	7.02554
MSppap	36.4168	2.82136	132.328	7.39695
MSapaa	37.1009	2.64287	132.386	6.95262
MSapap	37.1107	2.75171	132.395	6.85525
MSppaa	37.3656	2.76355	133.277	7.40585
MSpppa	41.1155	2.98718	136.919	7.35698
MSappa	43.3014	3.10282	138.962	7.14835
MSpppp	45.1767	3.12338	140.978	6.93097
MSappp	46.3069	3.4766	141.966	7.31677
Dap	42.3359	2.72121	147.86	8.29889
Dpp	42.4076	2.78107	148.743	8.63823
Daa	47.8071	2.98989	153.33	8.37559
Dpa	47.7823	3.16268	154.116	8.93897
Eala	64.6677	4.94619	167.865	8.6604
Ealp	66.7014	4.88545	169.899	8.84492
Eara	68.9898	6.00506	173.025	9.44924
Earp	71.0591	5.03422	175.284	9.0667
Caaap	46.3634	3.32045	158.437	8.13704
Caaaa	49.0723	3.50351	161.146	7.90858
Epla	66.5185	4.85803	174.605	8.80499
Epra	69.8368	5.09389	177.802	8.88876
Eplp	72.6336	6.08477	180.705	9.92638
Eprp	75.6537	5.77195	183.62	10.099
Cpaap	48.1238	3.65166	157.178	7.42674
Cpaaa	51.1375	3.48048	160.192	6.96982
ABalpaapa	40.3421	2.96896	154.228	7.50197
ABalppppp	40.1282	2.61597	153.949	7.43773
ABarapapp	41.0449	2.90221	155.024	7.74331
ABpraaapp	41.0322	3.14398	157.772	8.35793
ABalpappp	41.9598	2.92526	154.304	7.46318
ABaraaapa	42.2626	3.38685	157.652	8.21063
ABalppapp	42.4404	3.02919	159.262	7.98917
ABplpappa	42.7146	2.73928	155.487	7.10659
ABalpappa	43.1171	3.58115	155.461	8.17862
ABarapaap	44.5474	3.5759	162.662	8.55075
ABplpaapp	44.5674	2.93125	160.051	7.83612
ABalpppap	44.7546	3.19851	161.921	7.98012
ABarapapa	44.957	3.61278	158.935	8.43202
ABplpaaaa	44.8941	3.03432	161.278	7.92842
ABarapppp	44.6175	3.27529	159.469	8.42168
ABaraapap	45.133	3.61949	161.947	8.16552
ABarpaapp	44.8433	3.05188	158.414	7.4309
ABplppppa	44.8379	3.10863	161.131	8.34399
ABalapapp	45.2607	3.31682	161.591	8.40284
ABplaappp	45.4712	3.10101	157.165	7.34919
ABaraappp	45.2119	3.55122	159.799	8.02276
ABplapapp	45.0838	3.47185	157.96	8.33635
ABprppppa	45.1278	3.02062	161.394	7.96147
ABprpappa	44.9727	2.83247	159.288	7.60573
ABarpaapa	45.1969	3.2979	158.767	7.71888
ABprpaapp	45.2262	3.20137	161.585	8.29718
ABalppapa	45.6299	3.27587	162.451	8.23972
ABalapppp	45.344	3.3039	161.06	8.53155
ABalaappp	46.1096	3.47801	164.689	8.32491
ABprpaaaa	45.5852	3.36921	162.769	8.24029
ABpraaaap	45.9269	3.83997	167.207	9.07555
ABpraappp	45.9611	3.25498	159.783	7.49089
ABalapppa	46.1299	3.4983	161.846	8.78074
ABarappap	46.4504	3.15396	163.951	8.17397
ABaraappa	46.6495	3.91516	161.236	8.32692
ABplpaaap	46.4421	3.42	162.826	8.31836
ABprpaaap	46.7238	3.31743	163.907	8.30944
ABalppppa	46.8299	3.44993	160.611	8.06726
ABprpappp	46.78	3.00884	161.095	7.69992
ABaraapaa	47.3512	3.93749	164.164	8.351
ABprapapp	46.9269	3.67262	161.072	8.33579
ABplaaapp	47.4284	3.4714	164.409	8.46732
ABalaaapp	47.4979	3.55734	166.034	8.54879
ABalappap	47.5664	3.52112	170.104	8.89683
ABplaapap	47.4062	3.2938	162.667	7.98717
ABalpapap	47.7324	3.37203	163.358	7.90598
ABalaaapa	47.7607	3.60001	166.297	8.74644
ABplppppp	47.5171	3.26988	163.81	8.43533
ABarpppap	47.6857	3.53573	167.633	8.81597
ABarapppa	47.9451	3.51199	162.795	8.41054
ABplppapa	48.0822	3.25337	168.178	8.58716
ABpraapap	47.7387	3.52119	164.924	8.37781
ABplapapa	47.5005	3.05707	160.436	7.73737
ABprpapap	47.6415	3.06059	163.484	8.01502
ABarpappp	47.7582	3.31304	164.179	8.17882
ABprppapa	47.997	3.3401	168.409	8.83249
ABplpapap	47.8886	3.49349	163.574	7.75599
ABplpaapa	47.9912	3.20371	163.475	8.05373
ABplaapaa	48.2318	3.31253	163.493	8.0215
ABplapaaa	48.0564	3.62402	165.199	8.49164
ABplpppaa	48.166	3.23103	165.642	8.38301
ABprpaapa	48.452	3.39369	164.79	8.32438
ABplappap	48.2633	3.45288	165.589	8.33188
ABprppppp	48.3385	3.62445	164.605	8.37686
ABalaaaal	48.5603	3.67124	172.584	9.65804
ABplpppap	48.5976	3.52638	166.074	8.60379
ABprpppaa	48.6818	3.28942	165.993	8.13663
ABprapapa	48.6698	3.52555	162.815	8.13495
ABpraapaa	48.9511	3.69242	166.137	8.48877
ABarppaap	48.5091	3.46139	170.042	8.53437
ABalpapaa	48.9608	3.45155	164.587	7.98603
ABplappaa	48.8742	3.84885	166.2	8.51512
ABalapaap	49.1812	3.95318	168.42	8.82007
ABplppaap	49.3177	3.42044	173.111	9.11593
ABprapaaa	49.0411	3.90182	167.711	9.11531
ABalpaapp	49.4963	4.09902	163.381	8.26576
ABarpapap	49.0548	3.50535	165.244	8.35805
ABplaaaap	49.2838	3.19784	165.047	8.18557
ABprpppap	49.4711	3.42701	166.782	8.27866
ABprppaap	49.1644	3.28609	173.532	8.78345
ABprappap	49.5882	3.13633	168.85	8.43564
ABprappaa	49.7023	3.45428	168.964	8.79508
ABpraaapa	50.2042	4.41467	166.943	9.1437
ABplpappp	49.9754	3.31425	162.748	7.48702
ABarpapaa	50.1131	3.51745	166.302	8.42176
ABalaaaar	50.7362	3.78392	174.761	9.52083
ABprpapaa	50.3695	3.54321	166.213	8.64929
ABaraaapp	51.7605	4.59151	167.149	9.13368
ABplaaaaa	51.248	3.88515	167.011	8.85166
ABplppapp	51.1384	3.48155	171.235	8.93152
ABalppaap	51.5424	4.33005	175.746	10.0193
ABplpapaa	51.3922	3.44104	167.078	7.84887
ABaraaaaa	51.887	4.08888	175.389	9.48334
ABarpaaaa	51.773	4.36258	175.084	9.79109
ABplaappa	51.548	3.69776	163.243	7.88339
ABalpppaa	52.0962	4.10863	169.264	8.75438
ABarappaa	52.1295	4.05663	169.631	9.17385
ABarppppa	52.3078	3.85154	174.22	9.06419
ABalaapap	52.2263	4.13435	176.595	9.61427
ABprppapp	52.1266	3.72795	172.54	8.82232
ABalapaaa	52.4613	4.29706	171.632	9.11522
ABalpaaap	52.7115	4.70964	174.724	9.61371
ABarapaaa	52.6509	4.26475	170.645	9.11304
ABalppaaa	53.0681	4.57218	177.272	10.3151
ABalpaaaa	53.0777	4.63993	175.287	9.80496
ABplapaap	52.1716	3.58748	169.316	8.2766
ABalaappa	53.3063	4.18179	171.887	8.93187
ABplapppp	52.8837	4.04601	172.21	9.42444
ABalaapaa	53.4399	4.13895	177.688	9.49731
ABpraappa	53.1211	3.9568	166.944	7.99802
ABalapapa	53.6616	3.82741	169.992	8.85012
ABplppaaa	53.6261	4.58549	177.325	10.4103
ABpraaaaa	54.0673	4.69283	175.348	9.81967
ABplapppa	54.2823	4.29019	173.78	9.64422
ABarpppaa	53.8563	4.39769	173.804	9.71164
ABarppppp	53.9938	3.9688	175.906	9.12804
ABprppaaa	54.0397	4.48884	178.227	9.75047
ABarppapa	55.0447	4.55187	177.067	8.98944
ABprapaap	54.2435	4.25288	172.914	9.41961
ABplaaapa	54.8245	4.73192	171.807	9.88104
ABprapppp	54.8898	4.26679	175.976	9.31089
ABarppaaa	55.2026	4.56541	176.736	9.29201
ABarpappa	55.0052	4.43651	171.428	9.38684
ABprapppa	55.6665	4.77757	176.753	9.9054
ABarppapp	55.9579	4.49719	177.981	9.24364
ABarpaaap	56.6266	5.02726	179.686	10.0531
ABaraaaap	59.0213	5.1696	181.751	10.206
ABalappaa	60.1836	5.44454	182.411	10.0592
MSppapa	48.1469	3.53007	180.175	9.79872
Cpapa	55.2321	4.03721	165.951	8.31504
MSppapp	55.6306	3.44945	186.117	8.69158
Cpapp	56.8413	4.36723	167.598	8.83008
MSaapaa	39.7078	3.1543	163.066	8.70875
MSpapaa	39.7867	2.72617	163.128	8.4232
MSpaaaa	39.9176	3.06967	163.662	8.84123
MSpaaap	42.7467	3.31526	166.49	8.91113
MSpapap	48.0884	3.57989	171.428	8.96949
MSaapap	49.7897	3.93272	173.147	9.25768
Caapp	54.0186	4.00237	174.395	9.67863
Caapa	NA	NA	NA	NA
MSaaaaa	40.4044	2.91275	163.774	8.57288
MSaaaap	45.8157	3.7222	169.184	8.94477
MSaaapa	39.0475	2.98909	165.567	8.55433
MSpaapa	42.1668	3.02845	172.332	9.42234
MSppaaa	47.0747	3.42759	180.29	9.60817
MSapapa	47.6264	3.46307	179.725	9.36977
MSapaaa	48.5166	3.68686	180.732	9.3982
Cpppa	52.1397	3.65629	173.934	8.94694
Cppaa	53.7967	3.66628	183.212	8.49532
Capaa	53.511	3.31373	186.478	7.81534
MSapapp	54.1843	3.13654	185.985	8.73201
Cppap	55.3772	3.90323	184.825	8.90812
Capap	54.3187	3.35718	187.147	8.17669
Cpppp	56.1421	3.77171	177.936	8.75031
MSpaapp	NA	NA	NA	NA
MSapaap	NA	NA	NA	NA
MSppaap	NA	NA	NA	NA
MSaaapp	NA	NA	NA	NA
MSpappp	NA	NA	NA	NA
MSpappa	NA	NA	NA	NA
MSppppa	NA	NA	NA	NA
MSpppaa	NA	NA	NA	NA
MSappaa	NA	NA	NA	NA
MSppppp	NA	NA	NA	NA
MSaappp	NA	NA	NA	NA
MSpppap	NA	NA	NA	NA
MSappap	NA	NA	NA	NA
MSaappa	NA	NA	NA	NA
Cappa	NA	NA	NA	NA
Cappp	NA	NA	NA	NA
MSapppa	NA	NA	NA	NA
MSapppp	NA	NA	NA	NA
Dppp	NA	NA	NA	NA
Dapp	NA	NA	NA	NA
Dapa	NA	NA	NA	NA
Dppa	NA	NA	NA	NA
Dpaa	NA	NA	NA	NA
Dpap	NA	NA	NA	NA
ABplpappaa	NA	NA	NA	NA
ABplpappap	NA	NA	NA	NA
Daaa	NA	NA	NA	NA
Daap	NA	NA	NA	NA
ABarapappa	NA	NA	NA	NA
ABarapappp	NA	NA	NA	NA
ABalpapppp	NA	NA	NA	NA
ABalpapppa	NA	NA	NA	NA
ABplapappp	NA	NA	NA	NA
ABpraaappp	NA	NA	NA	NA
ABalpppppp	NA	NA	NA	NA
ABalpappap	NA	NA	NA	NA
ABalapappa	NA	NA	NA	NA
ABalapappp	NA	NA	NA	NA
ABalappppa	NA	NA	NA	NA
ABalappppp	NA	NA	NA	NA
ABalpappaa	NA	NA	NA	NA
ABalppappa	NA	NA	NA	NA
ABalppappp	NA	NA	NA	NA
ABalpppppa	NA	NA	NA	NA
ABarapapaa	NA	NA	NA	NA
ABarapapap	NA	NA	NA	NA
ABarpaappa	NA	NA	NA	NA
ABarpaappp	NA	NA	NA	NA
ABplaapppa	NA	NA	NA	NA
ABplaapppp	NA	NA	NA	NA
ABplapapaa	NA	NA	NA	NA
ABplapapap	NA	NA	NA	NA
ABplapappa	NA	NA	NA	NA
ABplappaaa	NA	NA	NA	NA
ABplappaap	NA	NA	NA	NA
ABplappapa	NA	NA	NA	NA
ABplappapp	NA	NA	NA	NA
ABplpaappa	NA	NA	NA	NA
ABplpaappp	NA	NA	NA	NA
ABpraaappa	NA	NA	NA	NA
ABprpaappa	NA	NA	NA	NA
ABprpaappp	NA	NA	NA	NA
ABprpappaa	NA	NA	NA	NA
ABprpappap	NA	NA	NA	NA
Caaaaa	NA	NA	NA	NA
Caaaap	NA	NA	NA	NA
ABprappaaa	NA	NA	NA	NA
ABprappaap	NA	NA	NA	NA
ABprappapa	NA	NA	NA	NA
ABprappapp	NA	NA	NA	NA
Cpaapa	NA	NA	NA	NA
Cpaapp	NA	NA	NA	NA
ABarappapa	NA	NA	NA	NA
ABalapaaaa	NA	NA	NA	NA
ABalapaaap	NA	NA	NA	NA
ABalppapaa	NA	NA	NA	NA
ABalppapap	NA	NA	NA	NA
ABarappapp	NA	NA	NA	NA
ABarappppa	NA	NA	NA	NA
ABarappppp	NA	NA	NA	NA
ABarpaapaa	NA	NA	NA	NA
ABarpaapap	NA	NA	NA	NA
ABarpapppa	NA	NA	NA	NA
ABarpapppp	NA	NA	NA	NA
ABplapaaaa	NA	NA	NA	NA
ABplapaaap	NA	NA	NA	NA
ABplapaapa	NA	NA	NA	NA
ABplapaapp	NA	NA	NA	NA
ABplpaaaaa	NA	NA	NA	NA
ABplpaaaap	NA	NA	NA	NA
ABplpaaapa	NA	NA	NA	NA
ABplpaaapp	NA	NA	NA	NA
ABplpapaaa	NA	NA	NA	NA
ABplpapaap	NA	NA	NA	NA
ABplpapapa	NA	NA	NA	NA
ABplpapapp	NA	NA	NA	NA
ABplppppaa	NA	NA	NA	NA
ABplppppap	NA	NA	NA	NA
ABpraapppa	NA	NA	NA	NA
ABpraapppp	NA	NA	NA	NA
ABprapapaa	NA	NA	NA	NA
ABprapapap	NA	NA	NA	NA
ABprapappa	NA	NA	NA	NA
ABprapappp	NA	NA	NA	NA
ABprpapapa	NA	NA	NA	NA
ABprpapapp	NA	NA	NA	NA
Caaapa	NA	NA	NA	NA
Caaapp	NA	NA	NA	NA
Cpaaaa	NA	NA	NA	NA
Cpaaap	NA	NA	NA	NA
ABalapppaa	NA	NA	NA	NA
ABalpaapap	NA	NA	NA	NA
ABaraaapap	NA	NA	NA	NA
ABalapaapa	NA	NA	NA	NA
ABalapaapp	NA	NA	NA	NA
ABalapapaa	NA	NA	NA	NA
ABalapapap	NA	NA	NA	NA
ABalapppap	NA	NA	NA	NA
ABalpaapaa	NA	NA	NA	NA
ABalppppaa	NA	NA	NA	NA
ABalppppap	NA	NA	NA	NA
ABaraaapaa	NA	NA	NA	NA
ABarapppaa	NA	NA	NA	NA
ABarapppap	NA	NA	NA	NA
ABplpapppa	NA	NA	NA	NA
ABplpapppp	NA	NA	NA	NA
ABplpppppa	NA	NA	NA	NA
ABplpppppp	NA	NA	NA	NA
ABprapaaaa	NA	NA	NA	NA
ABprapaaap	NA	NA	NA	NA
ABprpaaaaa	NA	NA	NA	NA
ABprpaaaap	NA	NA	NA	NA
ABprpaaapa	NA	NA	NA	NA
ABprpaaapp	NA	NA	NA	NA
ABprpaapaa	NA	NA	NA	NA
ABprpaapap	NA	NA	NA	NA
ABprpapaaa	NA	NA	NA	NA
ABprpapaap	NA	NA	NA	NA
ABprpapppa	NA	NA	NA	NA
ABprpapppp	NA	NA	NA	NA
ABprppppaa	NA	NA	NA	NA
ABprppppap	NA	NA	NA	NA
ABprpppppa	NA	NA	NA	NA
ABprpppppp	NA	NA	NA	NA
ABplaaappa	NA	NA	NA	NA
ABalaapppa	NA	NA	NA	NA
ABalaapppp	NA	NA	NA	NA
ABalappapa	NA	NA	NA	NA
ABalappapp	NA	NA	NA	NA
ABalpapaaa	NA	NA	NA	NA
ABalpapaap	NA	NA	NA	NA
ABalpapapa	NA	NA	NA	NA
ABalpapapp	NA	NA	NA	NA
ABalpppapa	NA	NA	NA	NA
ABalpppapp	NA	NA	NA	NA
ABarpppppa	NA	NA	NA	NA
ABarpppppp	NA	NA	NA	NA
ABplaaappp	NA	NA	NA	NA
ABplpaapaa	NA	NA	NA	NA
ABplpaapap	NA	NA	NA	NA
ABplpppaaa	NA	NA	NA	NA
ABplpppaap	NA	NA	NA	NA
ABplpppapa	NA	NA	NA	NA
ABplpppapp	NA	NA	NA	NA
ABpraaaapa	NA	NA	NA	NA
ABpraaaapp	NA	NA	NA	NA
ABpraaapaa	NA	NA	NA	NA
ABpraaapap	NA	NA	NA	NA
ABprapaapa	NA	NA	NA	NA
ABprapaapp	NA	NA	NA	NA
ABprpppaaa	NA	NA	NA	NA
ABprpppaap	NA	NA	NA	NA
ABprpppapa	NA	NA	NA	NA
ABprpppapp	NA	NA	NA	NA
Cpapaa	NA	NA	NA	NA
ABaraapppa	NA	NA	NA	NA
ABalaaapal	NA	NA	NA	NA
ABalaaapar	NA	NA	NA	NA
ABalaaappl	NA	NA	NA	NA
ABalaaappr	NA	NA	NA	NA
ABalpaappa	NA	NA	NA	NA
ABalpaappp	NA	NA	NA	NA
ABalppaapa	NA	NA	NA	NA
ABalppaapp	NA	NA	NA	NA
ABaraapaaa	NA	NA	NA	NA
ABaraapaap	NA	NA	NA	NA
ABaraapapa	NA	NA	NA	NA
ABaraapapp	NA	NA	NA	NA
ABaraappaa	NA	NA	NA	NA
ABaraappap	NA	NA	NA	NA
ABaraapppp	NA	NA	NA	NA
ABarapaapa	NA	NA	NA	NA
ABarapaapp	NA	NA	NA	NA
ABarappaaa	NA	NA	NA	NA
ABarappaap	NA	NA	NA	NA
ABarpapapa	NA	NA	NA	NA
ABarpapapp	NA	NA	NA	NA
ABarppaapa	NA	NA	NA	NA
ABarppaapp	NA	NA	NA	NA
ABarppapaa	NA	NA	NA	NA
ABarppapap	NA	NA	NA	NA
ABarppappa	NA	NA	NA	NA
ABarppappp	NA	NA	NA	NA
ABarpppapa	NA	NA	NA	NA
ABarpppapp	NA	NA	NA	NA
ABarppppaa	NA	NA	NA	NA
ABarppppap	NA	NA	NA	NA
ABplaaaaaa	NA	NA	NA	NA
ABplaaaaap	NA	NA	NA	NA
ABplaaaapa	NA	NA	NA	NA
ABplaaaapp	NA	NA	NA	NA
ABplaapaaa	NA	NA	NA	NA
ABplaapaap	NA	NA	NA	NA
ABplaapapa	NA	NA	NA	NA
ABplaapapp	NA	NA	NA	NA
ABplaappaa	NA	NA	NA	NA
ABplaappap	NA	NA	NA	NA
ABplapppaa	NA	NA	NA	NA
ABplapppap	NA	NA	NA	NA
ABplappppa	NA	NA	NA	NA
ABplappppp	NA	NA	NA	NA
ABplppaaaa	NA	NA	NA	NA
ABplppaaap	NA	NA	NA	NA
ABplppapaa	NA	NA	NA	NA
ABplppapap	NA	NA	NA	NA
ABplppappa	NA	NA	NA	NA
ABplppappp	NA	NA	NA	NA
ABpraapaaa	NA	NA	NA	NA
ABpraapaap	NA	NA	NA	NA
ABpraapapa	NA	NA	NA	NA
ABpraapapp	NA	NA	NA	NA
ABpraappaa	NA	NA	NA	NA
ABpraappap	NA	NA	NA	NA
ABprapppaa	NA	NA	NA	NA
ABprapppap	NA	NA	NA	NA
ABprappppa	NA	NA	NA	NA
ABprappppp	NA	NA	NA	NA
ABprppaaaa	NA	NA	NA	NA
ABprppaaap	NA	NA	NA	NA
ABprppapaa	NA	NA	NA	NA
ABprppapap	NA	NA	NA	NA
ABprppappa	NA	NA	NA	NA
ABprppappp	NA	NA	NA	NA
Cpapap	NA	NA	NA	NA
MSaaaaaa	NA	NA	NA	NA
MSaaaaap	NA	NA	NA	NA
MSpaaaaa	NA	NA	NA	NA
MSpaaaap	NA	NA	NA	NA
ABarpapaaa	NA	NA	NA	NA
ABarpapaap	NA	NA	NA	NA
ABaraaappa	NA	NA	NA	NA
ABaraaappp	NA	NA	NA	NA
ABalpaaaaa	NA	NA	NA	NA
ABalpaaaap	NA	NA	NA	NA
ABalpaaapa	NA	NA	NA	NA
ABalpaaapp	NA	NA	NA	NA
ABalppaaaa	NA	NA	NA	NA
ABalppaaap	NA	NA	NA	NA
ABalpppaaa	NA	NA	NA	NA
ABalpppaap	NA	NA	NA	NA
ABarapaaaa	NA	NA	NA	NA
ABarapaaap	NA	NA	NA	NA
ABarppaaaa	NA	NA	NA	NA
ABarppaaap	NA	NA	NA	NA
ABarpppaaa	NA	NA	NA	NA
ABarpppaap	NA	NA	NA	NA
ABplppaapa	NA	NA	NA	NA
ABplppaapp	NA	NA	NA	NA
ABpraaaaaa	NA	NA	NA	NA
ABpraaaaap	NA	NA	NA	NA
ABprppaapa	NA	NA	NA	NA
ABprppaapp	NA	NA	NA	NA
Caappd	NA	NA	NA	NA
Caappv	NA	NA	NA	NA
Cpappd	NA	NA	NA	NA
Cpappv	NA	NA	NA	NA
Eplaa	NA	NA	NA	NA
Eplap	NA	NA	NA	NA
Epraa	NA	NA	NA	NA
Eprap	NA	NA	NA	NA
MSaaaapa	NA	NA	NA	NA
MSaaaapp	NA	NA	NA	NA
MSaapaaa	NA	NA	NA	NA
MSaapaap	NA	NA	NA	NA
MSpaaapa	NA	NA	NA	NA
MSpaaapp	NA	NA	NA	NA
Ealaa	NA	NA	NA	NA
Ealap	NA	NA	NA	NA
Ealpa	NA	NA	NA	NA
Ealpp	NA	NA	NA	NA
Earaa	NA	NA	NA	NA
Earap	NA	NA	NA	NA
Earpa	NA	NA	NA	NA
Earpp	NA	NA	NA	NA
MSpapapp	NA	NA	NA	NA
ABalaaaala	NA	NA	NA	NA
ABalaaaalp	NA	NA	NA	NA
ABalaaaarl	NA	NA	NA	NA
ABalaaaarr	NA	NA	NA	NA
ABalaapaaa	NA	NA	NA	NA
ABalaapaap	NA	NA	NA	NA
ABalaapapa	NA	NA	NA	NA
ABalaapapp	NA	NA	NA	NA
ABalaappaa	NA	NA	NA	NA
ABalaappap	NA	NA	NA	NA
ABalappaaa	NA	NA	NA	NA
ABalappaap	NA	NA	NA	NA
ABaraaaaaa	NA	NA	NA	NA
ABaraaaaap	NA	NA	NA	NA
ABarpaaaaa	NA	NA	NA	NA
ABarpaaaap	NA	NA	NA	NA
ABarpaaapa	NA	NA	NA	NA
ABarpaaapp	NA	NA	NA	NA
ABarpappaa	NA	NA	NA	NA
ABarpappap	NA	NA	NA	NA
ABplaaapaa	NA	NA	NA	NA
ABplaaapap	NA	NA	NA	NA
Cappaa	NA	NA	NA	NA
Cappap	NA	NA	NA	NA
Capppa	NA	NA	NA	NA
Capppp	NA	NA	NA	NA
Cpppaa	NA	NA	NA	NA
Cpppap	NA	NA	NA	NA
Cppppa	NA	NA	NA	NA
Cppppp	NA	NA	NA	NA
MSaaapaa	NA	NA	NA	NA
MSaaapap	NA	NA	NA	NA
MSaapapa	NA	NA	NA	NA
MSaapapp	NA	NA	NA	NA
MSapaaaa	NA	NA	NA	NA
MSapaaap	NA	NA	NA	NA
MSapapaa	NA	NA	NA	NA
MSapapap	NA	NA	NA	NA
MSpapapa	NA	NA	NA	NA
MSppaaaa	NA	NA	NA	NA
MSppaaap	NA	NA	NA	NA
MSppapaa	NA	NA	NA	NA
MSppapap	NA	NA	NA	NA
MSpapaaa	NA	NA	NA	NA
MSpapaap	NA	NA	NA	NA
ABaraaaapa	NA	NA	NA	NA
ABaraaaapp	NA	NA	NA	NA
Capaaa	NA	NA	NA	NA
Capaap	NA	NA	NA	NA
Capapa	NA	NA	NA	NA
Capapp	NA	NA	NA	NA
Cppaaa	NA	NA	NA	NA
Cppaap	NA	NA	NA	NA
Eplpa	NA	NA	NA	NA
Eplpp	NA	NA	NA	NA
Eprpa	NA	NA	NA	NA
Eprpp	NA	NA	NA	NA
MSpaapaa	NA	NA	NA	NA
MSpaapap	NA	NA	NA	NA
Cppapa	NA	NA	NA	NA
Cppapp	NA	NA	NA	NA
MSapappa	NA	NA	NA	NA
MSapappp	NA	NA	NA	NA
MSppappa	NA	NA	NA	NA
MSppappp	NA	NA	NA	NA
NA, not available; * duration from the time point when ABa divides till the time point when the cell of interst divides
