# Supplementary material for: Systems-level quantification of division timing reveals a common genetic architecture controlling asynchrony and fate asymmetry
Source: Mol Syst Biol. 2015 Jun 15;11(6):814. doi: 10.15252/msb.20145857 (PMC4501849; doi:10.15252/msb.20145857)
Supplement: Supplementary file 4 [file msb0011-0814-sd4.xlsx]

## Sheet: Figure 5-DDT and p-value
	Supplementary Table S10. Actual p values and ADS in minutes that are used in Fig 5
	KO gene	ABalpaap	ABarppaa	ABarpppa	ABarpaa	Caa	ABplpapp	Msaap	Ca	P4<->D	ABarpapp	ABplaaap		ABalapap	ABalaap	ABalaapp	ABalappa	ABalapp	ABalppa	ABaraaaa	ABarapaa	Msaapa	Mspaa	Mspapa	Epl	Cap	Cpp	Da	Dp
	mex-1		0.01[0.00E+000 13.875;0.00E+000 16.958;0.00E+000 28.167]	0.01[0.00E+000 6.167;0.00E+000 10.792;0.00E+000 7.042]	0.01[0.00E+000 7.708;0.00E+000 4.625;0.00E+000 4.625;0.00E+000 5.633;0.00E+000 8.450]		0.01[0.00E+000 23.125;0.00E+000 20.042]	0.01[8.56E-003 4.625;0.00E+000 24.667]	0.01[2.15E-003 0.000;0.00E+000 7.708]	0.01[0.00E+000 0.000;0.00E+000 0.000;0.00E+000 0.000;0.00E+000 0.000;0.00E+000 1.408]		0.01[0.00E+000 20.042;0.00E+000 32.375;0.00E+000 35.458;0.00E+000 50.700]		0.01[0.00E+000 38.542;5.00E-006 3.083;0.00E+000 8.450;0.00E+000 8.450]	0.01[2.66E-004 0.000;0.00E+000 4.625;0.00E+000 9.250;0.00E+000 8.450;0.00E+000 9.858]	0.05[0.00E+000 7.708;2.43E-002 1.542]	0.01[2.00E-006 3.083;0.00E+000 12.333;2.00E-006 3.083;1.50E-005 1.408]	0.01[2.00E-006 1.542;0.00E+000 9.250;0.00E+000 3.083;0.00E+000 7.042]	0.01[0.00E+000 6.167;0.00E+000 6.167;9.80E-005 0.000;5.00E-006 1.408]		0.01[2.14E-003 0.000;0.00E+000 18.500;0.00E+000 18.500;0.00E+000 23.942]					0.05[1.54E-003 1.542;1.29E-002 3.083]			0.01[2.90E-005 1.542;8.89E-004 0.000]
	pal-1					0.05[0.00E+000 4.625;1.98E-002 3.083]																					0.01[1.00E-006 1.542;3.99E-004 1.542]
	par-2					0.01[6.58E-004 0.000;6.58E-004 0.000]				0.01[0.00E+000 1.542;0.00E+000 0.000]															0.05[2.67E-002 0.000;2.67E-002 0.000]	0.01[0.00E+000 3.083;1.12E-004 0.000]	0.01[3.99E-004 1.542;2.00E-005 0.000]	0.01[6.02E-004 0.000;0.00E+000 6.167]	0.01[8.89E-004 0.000;0.00E+000 3.083]
	par-6					0.01[6.58E-004 0.000;3.63E-003 1.408]				0.01[0.00E+000 5.633;0.00E+000 4.225]		0.01[0.00E+000 9.858;0.00E+000 14.083]														0.01[1.25E-003 1.408;7.00E-006 1.408]	0.01[2.00E-005 0.000;1.00E-006 1.408]		0.01[1.00E-006 2.817;0.00E+000 7.042]
	pie-1					0.01[7.50E-005 1.542;4.21E-003 1.542;6.58E-004 0.000]	0.01[4.30E-005 1.542;5.98E-004 0.000]			0.01[7.00E-006 9.250;0.00E+000 9.250;0.00E+000 1.542]		0.01[4.99E-004 3.083;8.00E-005 4.625]														0.01[0.00E+000 4.625;1.12E-004 0.000;1.12E-004 0.000]	0.01[0.00E+000 7.708;2.00E-005 0.000;3.99E-004 1.542]
	skn-1	0.01[0.00E+000 3.083;0.00E+000 1.542]					0.01[4.30E-005 1.542;4.30E-005 1.542]												0.01[3.00E-006 1.542;9.80E-005 0.000]	0.01[1.20E-003 3.083;4.75E-003 1.542]	0.05[1.03E-002 1.542;1.03E-002 1.542;3.78E-002 3.083]
	mex-6									0.01[1.00E-006 7.708;1.00E-006 7.708]
	cul-1	0.01[1.20E-005 0.000;1.20E-005 0.000;0.00E+000 4.225]	0.01[2.27E-003 1.408;9.52E-003 0.000]		0.01[5.28E-003 4.225;5.60E-005 1.408;0.00E+000 2.817]		0.01[5.50E-005 1.408;0.00E+000 4.225;0.00E+000 7.042]	0.01[3.80E-005 1.408;5.42E-004 2.817;3.80E-005 1.408]	0.01[2.15E-003 0.000;2.15E-003 0.000]	0.01[0.00E+000 5.633;0.00E+000 4.225;0.00E+000 4.225]	0.01[4.66E-003 0.000;4.66E-003 0.000]				0.01[4.38E-003 1.408;4.38E-003 1.408;2.66E-004 0.000]			0.01[1.39E-003 1.408;8.10E-005 0.000]		0.01[3.83E-004 4.225;0.00E+000 16.900;0.00E+000 14.083]		0.01[4.00E-006 0.000;0.00E+000 1.408;4.95E-003 4.225]	0.01[6.69E-003 2.817;2.91E-004 1.408;6.69E-003 2.817]	0.01[0.00E+000 1.408;1.20E-004 1.408]	0.01[8.98E-003 1.408;8.98E-003 1.408]	0.01[0.00E+000 4.225;7.00E-006 1.408;7.00E-006 1.408]	0.01[0.00E+000 2.817;3.15E-004 1.408;2.00E-005 0.000]	0.01[2.30E-005 1.408;8.10E-003 1.408]	0.01[4.00E-005 1.408;4.00E-005 1.408;4.00E-005 1.408]
	lin-23	0.01[2.58E-003 3.083;1.20E-005 0.000;1.75E-003 2.817]	0.05[3.56E-002 1.542;9.52E-003 0.000;3.21E-002 1.408]						0.05[1.95E-002 1.408;2.15E-003 0.000]	0.01[1.00E-006 7.708;3.00E-006 8.450;0.00E+000 5.633]										0.01[1.50E-005 7.042;3.83E-004 4.225]
	skr-2	0.01[1.80E-004 1.408;1.75E-003 2.817;1.00E-006 1.408]								0.01[0.00E+000 3.083;1.20E-005 9.858;1.20E-005 9.858;3.00E-006 8.450]																		0.01[6.02E-004 0.000;2.30E-005 1.408;6.02E-004 0.000;0.00E+000 7.042]
	gei-17																					0.01[1.03E-003 3.083;8.40E-005 1.542]
	ubc-9																					0.01[0.00E+000 1.408;0.00E+000 2.817]
	dsh-2				0.01[5.28E-003 4.225;5.60E-005 1.408;0.00E+000 2.817;3.00E-006 0.000;6.64E-004 2.817]						0.01[4.66E-003 0.000;1.53E-004 2.817;9.52E-004 1.408]	0.01[2.85E-003 1.408;2.85E-003 1.408;6.70E-004 2.817;6.70E-004 2.817]		0.01[3.64E-003 1.408;1.00E-006 4.225;6.32E-004 0.000]	0.01[4.38E-003 1.408;2.66E-004 0.000]	0.05[1.34E-003 1.408;2.17E-002 1.408;2.17E-002 1.408;2.17E-002 1.408;2.17E-002 1.408]	0.01[1.50E-005 1.408;1.50E-005 1.408;5.81E-003 4.225;4.05E-004 1.408]	0.01[8.10E-005 0.000;1.39E-003 1.408;1.39E-003 1.408]	0.01[1.29E-003 1.408;1.29E-003 1.408]				0.01[2.91E-004 1.408;0.00E+000 1.408]
	gsk-3				0.01[5.28E-003 4.225;6.64E-004 2.817]	0.01[6.58E-004 0.000;1.00E-005 2.817;3.63E-003 1.408;1.00E-006 4.225]	0.01[5.50E-005 1.408;5.98E-004 0.000;0.00E+000 5.633;4.51E-003 1.408]		0.05[1.95E-002 1.408;1.95E-002 1.408]	0.01[0.00E+000 35.208;0.00E+000 87.317]	0.01[1.90E-005 4.225;1.53E-004 2.817]			0.01[3.64E-003 1.408;0.00E+000 9.858]	0.05[3.77E-002 2.817;3.77E-002 2.817;3.77E-002 2.817]	0.01[1.34E-003 1.408;6.04E-003 0.000]				0.05[1.50E-005 7.042;4.05E-002 1.408]		0.01[4.95E-003 4.225;6.87E-004 2.817]	0.01[2.91E-004 1.408;6.69E-003 2.817]		0.01[1.22E-004 5.633;8.98E-003 1.408]	0.01[1.12E-004 0.000;1.12E-004 0.000;1.12E-004 0.000;9.23E-003 2.817;7.00E-006 1.408]	0.01[3.14E-003 2.817;3.15E-004 1.408;3.14E-003 2.817]	0.01[0.00E+000 9.858;0.00E+000 4.225]
	lit-1	0.01[0.00E+000 7.042;0.00E+000 4.225]	0.05[3.21E-002 1.408;3.21E-002 1.408;3.21E-002 1.408;2.27E-003 1.408]	0.05[5.70E-003 0.000;2.54E-002 1.408;2.54E-002 1.408]	0.01[6.64E-004 2.817;5.60E-005 1.408;5.60E-005 1.408;5.60E-005 1.408]	0.05[3.63E-003 1.408;1.55E-002 2.817]	0.01[0.00E+000 5.633;0.00E+000 7.042;0.00E+000 12.675;0.00E+000 4.225;0.00E+000 7.042;0.00E+000 7.042;0.00E+000 8.450]	0.01[5.00E-005 1.542;3.80E-005 1.408;3.80E-005 1.408;5.42E-004 2.817;3.80E-005 1.408]	0.01[2.15E-003 0.000;2.15E-003 0.000;2.15E-003 0.000]		0.01[4.66E-003 0.000;1.90E-005 4.225]	0.05[2.10E-005 5.633;3.00E-002 1.408;3.00E-002 1.408]		0.01[3.64E-003 1.408;8.30E-005 1.408;8.30E-005 1.408;6.32E-004 0.000]		0.01[2.39E-004 2.817;2.39E-004 2.817;1.34E-003 1.408;1.34E-003 1.408]	0.01[5.81E-003 4.225;8.40E-005 0.000;1.50E-005 1.408;2.00E-006 2.817]			0.01[3.83E-004 4.225;0.00E+000 9.858]	0.01[0.00E+000 8.450;4.04E-004 1.408;4.04E-004 1.408;7.00E-006 4.225;0.00E+000 11.267]	0.01[8.13E-003 4.625;4.95E-003 4.225;6.87E-004 2.817;6.87E-004 2.817;6.70E-005 1.408]	0.01[6.69E-003 2.817;6.69E-003 2.817;2.91E-004 1.408;6.69E-003 2.817]	0.01[2.71E-003 3.083;1.73E-003 2.817;5.00E-006 0.000;1.73E-003 2.817;5.00E-006 0.000]	0.01[2.55E-003 2.817;8.98E-003 1.408;8.98E-003 1.408;8.98E-003 1.408]	0.01[9.23E-003 2.817;0.00E+000 4.225;7.00E-006 1.408;0.00E+000 2.817;0.00E+000 5.633;0.00E+000 5.633;0.00E+000 16.900]	0.01[1.00E-006 1.408;0.00E+000 2.817;0.00E+000 5.633;3.15E-004 1.408]
	mom-2	0.05[1.16E-002 4.225;1.16E-002 4.225]																			0.05[3.07E-002 2.817;3.07E-002 2.817]
	pop-1	0.01[0.00E+000 3.083;1.20E-005 0.000;0.00E+000 1.542;1.00E-006 1.408;1.00E-006 1.408;1.20E-005 0.000;1.20E-005 0.000]	0.01[1.96E-003 1.542;9.52E-003 0.000;1.96E-003 1.542;9.52E-003 0.000;2.27E-003 1.408;2.27E-003 1.408]	0.01[0.00E+000 6.167;9.44E-004 1.408;5.70E-003 0.000]	0.01[7.20E-005 1.542;7.20E-005 1.542;3.00E-006 0.000;6.64E-004 2.817;3.00E-006 0.000;5.60E-005 1.408;5.28E-003 4.225]	0.01[6.58E-004 0.000;6.58E-004 0.000;0.00E+000 4.625;1.00E-006 4.225;3.63E-003 1.408;6.58E-004 0.000;1.00E-006 4.225]	0.01[5.98E-004 0.000;5.98E-004 0.000;4.51E-003 1.408]	0.01[0.00E+000 1.408;4.94E-003 4.225]	0.01[1.33E-004 1.408;2.15E-003 0.000]		0.05[2.03E-002 1.542;1.81E-002 1.408;1.81E-002 1.408]			0.01[3.64E-003 1.408;8.30E-005 1.408;8.00E-006 2.817]	0.01[2.66E-004 0.000;5.52E-003 1.542;5.52E-003 1.542;8.00E-006 1.408;2.66E-004 0.000;4.38E-003 1.408]	0.01[6.04E-003 0.000;6.04E-003 0.000;6.04E-003 0.000;1.34E-003 1.408]	0.01[2.13E-003 3.083;2.13E-003 3.083;1.66E-003 2.817;4.05E-004 1.408]	0.01[8.10E-005 0.000;8.10E-005 0.000;1.39E-003 1.408;8.10E-005 0.000;8.10E-005 0.000]	0.01[1.61E-003 1.542;1.29E-003 1.408]	0.01[4.75E-003 1.542;1.20E-003 3.083;5.31E-003 1.408]	0.01[9.05E-003 1.408;2.14E-003 0.000]				0.05[2.67E-002 0.000;2.67E-002 0.000]	0.01[1.12E-004 0.000;1.25E-003 1.408;9.23E-003 2.817;7.00E-006 1.408;0.00E+000 2.817]	0.01[4.61E-003 3.083;2.00E-005 0.000;3.15E-004 1.408;3.15E-004 1.408;3.15E-004 1.408]
	wrm-1	0.01[0.00E+000 8.450;0.00E+000 7.042]			0.01[8.86E-003 4.625;3.00E-006 0.000;6.64E-004 2.817;6.64E-004 2.817]	0.05[1.55E-002 2.817;1.55E-002 2.817]	0.01[0.00E+000 4.625;0.00E+000 4.225;3.00E-006 2.817;0.00E+000 8.450]	0.01[8.51E-004 3.083;3.80E-005 1.408;5.42E-004 2.817;5.42E-004 2.817]			0.05[4.66E-003 0.000;1.81E-002 1.408;1.81E-002 1.408]	0.05[3.30E-002 1.542;3.00E-002 1.408;3.00E-002 1.408]		0.05[1.60E-002 2.817;6.32E-004 0.000;1.60E-002 2.817]			0.01[4.66E-004 1.542;4.05E-004 1.408;1.50E-005 1.408;4.05E-004 1.408]	0.05[1.94E-002 3.083;1.39E-003 1.408;1.34E-002 2.817]		0.01[3.83E-004 4.225;3.83E-004 4.225]		0.01[1.03E-003 3.083;6.70E-005 1.408;4.95E-003 4.225;6.87E-004 2.817]	0.01[2.91E-004 1.408;6.69E-003 2.817;6.69E-003 2.817]	0.01[1.58E-004 1.542;1.20E-004 1.408;5.00E-006 0.000]	0.01[6.30E-005 6.167;8.98E-003 1.408;8.98E-003 1.408;8.98E-003 1.408]	0.01[0.00E+000 9.250;0.00E+000 2.817;0.00E+000 2.817;0.00E+000 5.633]	0.01[4.61E-003 3.083;0.00E+000 2.817;0.00E+000 2.817;0.00E+000 8.450]		0.01[0.00E+000 6.167;8.89E-004 0.000]
	kin-19				0.01[5.28E-003 4.225;5.28E-003 4.225]		0.01[4.51E-003 1.408;0.00E+000 5.633]			0.01[4.98E-004 14.083;0.00E+000 4.225;1.00E-006 7.042]
	mom-5																	0.01[0.00E+000 47.792;0.00E+000 4.225;8.10E-005 0.000]								0.01[0.00E+000 3.083;1.25E-003 1.408;9.23E-003 2.817]
	src-1						0.01[0.00E+000 5.633;0.00E+000 4.225]			0.01[0.00E+000 0.000;0.00E+000 15.492]
	lag-1	0.01[1.20E-005 0.000;0.00E+000 1.542;1.00E-006 1.408;1.20E-005 0.000]					0.01[0.00E+000 4.625;0.00E+000 9.250;0.00E+000 7.042;0.00E+000 5.633]					0.05[3.30E-002 1.542;2.50E-003 1.542;3.00E-002 1.408;3.00E-002 1.408]							0.01[9.80E-005 0.000;9.80E-005 0.000;9.80E-005 0.000;0.00E+000 2.817]	0.01[4.75E-003 1.542;4.75E-003 1.542;5.31E-003 1.408]	0.01[3.41E-004 1.542;4.00E-006 4.625;9.05E-003 1.408;4.04E-004 1.408]
	lin-12+glp-1	0.01[1.00E-006 1.408;1.00E-006 1.408]																	0.01[0.00E+000 2.817;5.00E-006 1.408]	0.01[1.54E-003 2.817;5.31E-003 1.408]	0.05[1.00E-006 5.633;3.07E-002 2.817]
	sel-8	0.01[1.75E-003 2.817;1.80E-004 1.408]					0.01[3.00E-006 2.817;0.00E+000 4.225]					0.01[6.70E-004 2.817;2.85E-003 1.408]							0.01[0.00E+000 4.225;0.00E+000 2.817]	0.05[1.58E-002 0.000;1.54E-003 2.817]
	ref-1																			0.05[1.58E-002 0.000;4.40E-002 1.542]
	ceh-43						0.05[2.37E-002 2.817;2.37E-002 2.817]					0.05[3.00E-002 1.408;3.00E-002 1.408;3.00E-002 1.408;1.01E-002 0.000]		0.01[6.32E-004 0.000;3.64E-003 1.408;6.32E-004 0.000;6.32E-004 0.000;6.32E-004 0.000]		0.01[2.39E-004 2.817;1.34E-003 1.408;0.00E+000 7.042;4.00E-006 5.633;3.40E-005 4.225;2.39E-004 2.817;4.00E-006 5.633]	0.01[8.40E-005 0.000;5.81E-003 4.225;1.50E-005 1.408;1.66E-003 2.817;1.66E-003 2.817]			0.05[5.31E-003 1.408;4.05E-002 1.408;1.58E-002 0.000]
	egl-18		0.01[3.08E-004 3.083;9.52E-003 0.000]	0.01[7.40E-005 3.083;9.44E-004 1.408]							0.01[1.00E-006 6.167;8.09E-004 1.542;0.00E+000 7.042;4.66E-003 0.000;9.52E-004 1.408;4.66E-003 0.000]			0.01[5.00E-006 3.083;6.32E-004 0.000;1.00E-006 4.225;8.00E-006 2.817;3.64E-003 1.408;3.64E-003 1.408;6.32E-004 0.000]
	ham-1			0.05[2.88E-002 1.542;2.88E-002 1.542]	0.01[7.20E-005 1.542;7.20E-005 1.542]						0.05[2.03E-002 1.542;4.66E-003 0.000]	0.05[2.50E-003 1.542;3.30E-002 1.542]		0.01[6.80E-005 1.542;6.32E-004 0.000]		0.01[6.04E-003 0.000;1.68E-004 3.083]	0.01[2.13E-003 3.083;8.07E-003 4.625]	0.01[1.76E-003 1.542;1.76E-003 1.542]
	hlh-2											0.05[3.00E-002 1.408;1.31E-004 4.225]			0.01[2.66E-004 0.000;4.38E-003 1.408]				0.05[9.80E-005 0.000;1.06E-002 2.817]
	tbx-37+38								0.05[2.15E-003 0.000;1.95E-002 1.408;1.95E-002 1.408]					0.01[4.24E-003 1.542;6.32E-004 0.000]			0.01[8.07E-003 4.625;8.07E-003 4.625;1.66E-003 2.817]	0.01[1.76E-003 1.542;1.76E-003 1.542;1.39E-003 1.408;1.39E-003 1.408]
	ceh-13		0.01[6.60E-005 4.225;4.33E-004 2.817;6.60E-005 4.225]	0.01[5.70E-003 0.000;5.70E-003 0.000;1.14E-004 2.817;9.44E-004 1.408]
	die-1										0.05[4.66E-003 0.000;2.03E-002 1.542]
	nhr-25		0.01[0.00E+000 10.792;3.00E-006 6.167]	0.01[5.00E-006 4.625;5.70E-003 0.000;5.70E-003 0.000]
	nob-1								0.05[2.34E-002 1.542;2.34E-002 1.542]
	plp-1						0.05[2.37E-002 2.817;2.37E-002 2.817;4.51E-003 1.408]
	sptf-3		0.01[9.52E-003 0.000;2.27E-003 1.408;0.00E+000 15.492]	0.05[2.88E-002 1.542;2.88E-002 1.542;2.54E-002 1.408]			0.01[4.30E-005 1.542;5.36E-003 1.542;0.00E+000 8.450;5.50E-005 1.408]
	tbx-33						0.01[5.36E-003 1.542;4.30E-005 1.542]				0.05[1.05E-004 3.083;1.81E-002 1.408]
	efl-1													0.05[2.06E-002 3.083;2.06E-002 3.083]
	F57C9.4*																	0.05[0.00E+000 4.625;1.06E-002 2.817]
	grh-1																					0.01[8.13E-003 4.625;4.95E-003 4.225]
	pes-1														0.05[3.77E-002 2.817;3.77E-002 2.817]														0.05[1.29E-002 1.542;1.06E-002 1.408]
	unc-62																			0.05[4.40E-002 1.542;4.40E-002 1.542]
	cbp-1	0.01[0.00E+000 26.758;1.75E-003 2.817;0.00E+000 4.225]	0.01[0.00E+000 14.083;9.52E-003 0.000;8.00E-006 5.633]	0.01[1.00E-005 4.225;0.00E+000 15.492;5.70E-003 0.000]	0.01[5.60E-005 1.408;0.00E+000 1.408;0.00E+000 1.408;0.00E+000 4.225]			0.01[3.80E-005 1.408;4.94E-003 4.225;3.80E-005 1.408]							0.01[0.00E+000 5.633;0.00E+000 4.225;4.38E-003 1.408;0.00E+000 5.633]		0.01[0.00E+000 5.633;4.05E-004 1.408]	0.01[0.00E+000 4.225;0.00E+000 4.225;3.00E-006 1.408;8.10E-005 0.000]	0.01[5.00E-006 1.408;1.29E-003 1.408;5.00E-006 1.408]	0.01[0.00E+000 49.292;1.50E-005 7.042]		0.01[6.70E-005 1.408;0.00E+000 19.717]		0.01[0.00E+000 1.408;0.00E+000 4.225]		0.01[1.12E-004 0.000;0.00E+000 2.817;0.00E+000 12.675;7.00E-006 1.408]	0.01[1.00E-006 1.408;3.14E-003 2.817]	0.01[6.02E-004 0.000;0.00E+000 12.675;0.00E+000 11.267]	0.01[4.00E-005 1.408;1.00E-006 2.817;0.00E+000 5.633;0.00E+000 4.225;0.00E+000 7.042]
	cbp-2			0.01[1.14E-004 2.817;0.00E+000 7.042]	0.01[0.00E+000 1.408;0.00E+000 2.817;3.00E-006 0.000;6.64E-004 2.817;0.00E+000 4.225]	0.01[1.00E-005 2.817;1.00E-005 2.817;6.58E-004 0.000]			0.01[1.33E-004 1.408;0.00E+000 4.225;2.15E-003 0.000]		0.01[2.00E-006 5.633;4.66E-003 0.000;0.00E+000 11.267]							0.01[0.00E+000 4.225;8.10E-005 0.000]			0.01[0.00E+000 7.042;0.00E+000 8.450;6.10E-005 2.817;0.00E+000 15.492;4.04E-004 1.408]					0.01[0.00E+000 14.083;9.23E-003 2.817;0.00E+000 4.225;0.00E+000 8.450;1.12E-004 0.000]	0.01[0.00E+000 5.633;0.00E+000 9.858;0.00E+000 19.717]	0.01[8.10E-003 1.408;0.00E+000 5.633;0.00E+000 23.942]	0.01[0.00E+000 5.633;0.00E+000 7.042]
	epc-1		0.05[3.21E-002 1.408;2.27E-003 1.408]																	0.05[1.54E-003 2.817;1.58E-002 0.000]
	hat-1													0.01[0.00E+000 21.125;0.00E+000 5.633]		0.01[2.39E-004 2.817;2.39E-004 2.817]
	let-526		0.01[0.00E+000 16.900;1.00E-006 7.042;2.27E-003 1.408;2.27E-003 1.408;8.00E-006 5.633;1.00E-006 7.042;0.00E+000 11.267;8.00E-006 5.633;4.33E-004 2.817;2.27E-003 1.408;0.00E+000 8.450]	0.01[0.00E+000 7.708;7.83E-004 1.542;0.00E+000 11.267;1.14E-004 2.817;1.00E-005 4.225;0.00E+000 21.125;0.00E+000 14.083;0.00E+000 12.675;0.00E+000 7.042;5.70E-003 0.000]		0.01[4.21E-003 1.542;3.63E-003 1.408;1.00E-005 2.817;6.58E-004 0.000;6.58E-004 0.000;3.63E-003 1.408;6.58E-004 0.000]	0.01[0.00E+000 6.167;4.30E-005 1.542;0.00E+000 7.042;0.00E+000 7.042;0.00E+000 9.858;5.50E-005 1.408;5.50E-005 1.408;5.50E-005 1.408]	0.01[3.80E-005 1.408;5.42E-004 2.817;5.42E-004 2.817]						0.01[8.00E-006 2.817;8.00E-006 2.817;6.32E-004 0.000;8.00E-006 2.817;3.64E-003 1.408;8.00E-006 2.817;0.00E+000 5.633;8.00E-006 2.817]		0.01[6.04E-003 0.000;0.00E+000 15.492;6.04E-003 0.000;6.04E-003 0.000;4.00E-006 5.633]	0.01[1.66E-003 2.817;4.05E-004 1.408;8.40E-005 0.000;1.50E-005 1.408]	0.01[0.00E+000 2.817;3.00E-006 1.408;8.10E-005 0.000]	0.05[1.06E-002 2.817;1.06E-002 2.817;1.06E-002 2.817]		0.01[0.00E+000 6.167;9.05E-003 1.408;0.00E+000 19.717;2.14E-003 0.000]		0.01[5.00E-006 0.000;5.00E-006 0.000;2.91E-004 1.408;0.00E+000 1.408;6.69E-003 2.817;2.91E-004 1.408;2.91E-004 1.408;6.69E-003 2.817;2.91E-004 1.408]
	snfc-5	0.01[1.00E-006 1.408;1.80E-004 1.408;0.00E+000 5.633;0.00E+000 14.083;0.00E+000 9.858]	0.01[2.27E-003 1.408;9.52E-003 0.000;8.00E-006 5.633;0.00E+000 9.858;9.52E-003 0.000;2.27E-003 1.408;2.27E-003 1.408]				0.01[0.00E+000 21.125;3.00E-006 2.817;0.00E+000 4.225;0.00E+000 5.633;0.00E+000 16.900;5.50E-005 1.408]							0.01[0.00E+000 5.633;6.32E-004 0.000;6.32E-004 0.000]						0.01[5.31E-003 1.408;3.83E-004 4.225;2.00E-006 8.450]		0.01[0.00E+000 5.633;0.00E+000 2.817;4.00E-006 0.000;0.00E+000 8.450;0.00E+000 22.533]	0.01[0.00E+000 4.225;2.91E-004 1.408;2.91E-004 1.408;0.00E+000 1.408]			0.01[0.00E+000 11.267;0.00E+000 45.067;0.00E+000 2.817;0.00E+000 7.042;0.00E+000 5.633;0.00E+000 18.308]
	swsn-3		0.01[9.52E-003 0.000;2.27E-003 1.408;2.27E-003 1.408]	0.05[2.88E-002 1.542;2.88E-002 1.542;2.54E-002 1.408;9.44E-004 1.408;2.54E-002 1.408]	0.01[7.20E-005 1.542;8.86E-003 4.625]																		0.01[4.06E-004 1.542;2.91E-004 1.408]
	lex-1		0.05[3.21E-002 1.408;3.21E-002 1.408]
	lin-40							0.01[8.56E-003 4.625;8.56E-003 4.625]
	dpy-28														0.05[3.77E-002 2.817;3.77E-002 2.817]
	egl-27																									0.01[1.12E-004 0.000;9.23E-003 2.817]
	mys-2																								0.05[2.67E-002 0.000;2.67E-002 0.000]
	cdk-8														0.05[3.77E-002 2.817;3.77E-002 2.817]
	K04G7.11*											0.05[1.31E-004 4.225;1.01E-002 0.000]
	tbp-1			0.01[1.00E-006 5.633;5.70E-003 0.000]
	dpy-22														0.05[3.77E-002 2.817;4.38E-003 1.408]
	leo-1													0.01[4.24E-003 1.542;6.80E-005 1.542]
	mdt-11															0.01[1.34E-003 1.408;1.34E-003 1.408]
	rps-9																			0.01[5.31E-003 1.408;5.31E-003 1.408;5.31E-003 1.408]	0.01[2.14E-003 0.000;2.14E-003 0.000]
	smo-1	0.01[1.00E-006 1.408;0.00E+000 4.225]																		0.01[0.00E+000 12.675;0.00E+000 9.858;8.20E-005 5.633]		0.01[4.95E-003 4.225;0.00E+000 4.225;0.00E+000 8.450;4.95E-003 4.225;0.00E+000 1.408]	0.01[5.00E-006 0.000;0.00E+000 4.225;5.00E-006 0.000;5.00E-006 0.000]	0.01[5.00E-006 0.000;1.73E-003 2.817;0.00E+000 1.408;1.20E-004 1.408]
	ykt-6	0.05[1.20E-005 0.000;1.16E-002 4.225]
	vps-37														0.05[3.77E-002 2.817;3.77E-002 2.817]
	ddx-23				0.01[6.64E-004 2.817;5.28E-003 4.225;0.00E+000 1.408;0.00E+000 1.408]		0.01[0.00E+000 7.042;0.00E+000 7.042;0.00E+000 4.225;0.00E+000 9.858]							0.01[6.32E-004 0.000;3.64E-003 1.408;0.00E+000 12.675]									0.01[2.91E-004 1.408;2.91E-004 1.408;0.00E+000 2.817]			0.01[1.25E-003 1.408;0.00E+000 9.858;0.00E+000 2.817;1.25E-003 1.408]			0.01[8.89E-004 0.000;8.89E-004 0.000;0.00E+000 5.633]
	tads-1	0.01[2.27E-004 1.542;0.00E+000 3.083;0.00E+000 2.817;1.00E-006 1.408;0.00E+000 9.858;0.00E+000 18.308;0.00E+000 25.350]		0.01[5.70E-003 0.000;7.40E-005 3.083;1.00E-005 4.225]	0.01[3.00E-006 0.000;0.00E+000 6.167;0.00E+000 1.408;0.00E+000 1.408;6.64E-004 2.817;0.00E+000 1.408;0.00E+000 2.817]	0.01[3.63E-003 1.408;3.63E-003 1.408]	0.01[2.00E-006 3.083;0.00E+000 6.167;0.00E+000 8.450;0.00E+000 8.450;4.51E-003 1.408;5.98E-004 0.000;0.00E+000 9.858]	0.01[0.00E+000 7.708;0.00E+000 9.858;0.00E+000 25.350;0.00E+000 1.408;0.00E+000 15.492;0.00E+000 7.042]				0.01[4.99E-004 3.083;6.70E-004 2.817]		0.01[5.00E-006 3.083;6.32E-004 0.000;1.00E-006 4.225;0.00E+000 5.633]	0.01[0.00E+000 3.083;4.38E-003 1.408;2.66E-004 0.000;2.66E-004 0.000]		0.01[4.05E-004 1.408;0.00E+000 7.042]	0.01[8.10E-005 0.000;3.00E-006 1.408;0.00E+000 2.817;0.00E+000 2.817;0.00E+000 5.633;1.39E-003 1.408]	0.01[5.00E-006 1.408;9.80E-005 0.000]	0.01[1.00E-006 9.250;0.00E+000 25.350;0.00E+000 22.533;0.00E+000 9.858;5.31E-003 1.408;0.00E+000 26.758]			0.01[5.00E-006 0.000;2.91E-004 1.408;0.00E+000 2.817;0.00E+000 1.408;0.00E+000 1.408;0.00E+000 4.225]		0.01[3.93E-004 4.625;1.22E-004 5.633;6.09E-004 4.225;0.00E+000 9.858]	0.01[1.12E-004 0.000;0.00E+000 4.625;0.00E+000 2.817;1.25E-003 1.408;0.00E+000 4.225]	0.01[1.00E-006 1.408;3.14E-003 2.817;3.14E-003 2.817;3.14E-003 2.817]	0.01[0.00E+000 43.167;0.00E+000 3.083;0.00E+000 2.817;0.00E+000 2.817;0.00E+000 2.817;8.10E-003 1.408]	0.01[0.00E+000 24.667;2.90E-005 1.542;0.00E+000 4.225;0.00E+000 4.225]
	arx-1						0.05[4.51E-003 1.408;2.37E-002 2.817]
	cogc-2											0.05[8.00E-005 4.625;3.30E-002 1.542]
	cpt-2								0.05[1.95E-002 1.408;1.95E-002 1.408]
	frg-1								0.05[1.95E-002 1.408;1.95E-002 1.408]
	ifa-1			0.05[2.54E-002 1.408;2.54E-002 1.408]
	npp-2						0.05[2.37E-002 2.817;5.98E-004 0.000]
	pfd-1						0.01[4.51E-003 1.408;3.00E-006 2.817]
	pqn-47								0.05[2.34E-002 1.542;2.34E-002 1.542]
	F08D12.1				0.01[0.00E+000 2.817;5.28E-003 4.225]									0.05[3.64E-003 1.408;1.60E-002 2.817]
	F13H8.9		0.05[9.52E-003 0.000;3.21E-002 1.408]
	W06E11.1													0.05[1.60E-002 2.817;6.32E-004 0.000]
	Y55F3AM.3															0.01[0.00E+000 21.125;6.04E-003 0.000]
	Note, a single p value is assigned to each gene per cell. Specifically, a p value of 0.01 (colored in red) is obtained if the individual p values from at least two independent replicates are smaller than 0.01; a p value of 0.05 (colored in black) is obtained if at least two individual p values from all independent replicates are smaller than 0.05 but not smaller than 0.01. The last item in the br…

## Sheet: Sheet1
F57C9.4							0.05[2.93E-002 5.633;5.42E-004 2.817]										0.05[0.00E+000 4.625;1.06E-002 2.817]
